# Supplementary material for: The genomic landscape of Nepalese Tibeto-Burmans reveals new insights into the recent peopling of Southern Himalayas
Source: Sci Rep. 2017 Nov 14;7:15512. doi: 10.1038/s41598-017-15862-z (PMC5686152; doi:10.1038/s41598-017-15862-z)
Supplement: Supplementary file 2 — Supplementary Tables S1-S8 [file 41598_2017_15862_MOESM2_ESM.xlsx]

## Sheet: Table S1
Table S1. Nepalese samples typed in the present study for ~ 720.000 genome-wide SNPs and Asian populations included in the "extended" dataset (+ YRI and CEU)
Population	Language	Country	Macro Area	Source	SNP Chip	N	PCA	ADMIXTURE	f3	Alder	D-stat	outgroup f3	ROH	Chromopainter	MixMapper	Local ancestry inference	Ancestry specific PCA	Ancestry specific outgroup f3
Balochi	Indo-Aryan	Pakistan	SA	HGDP	Illumina 660k	21	x		x	x		x					x
BEB	Indo-Aryan	Bangladesh	SA	1KG	WGS	30	x		x	x		x		x		x	x
Birhor	Austroasiatic	India	SA	Basu et al. 2016	Illumina 1M	9	x	x	x	x		x	x	x	x		x
Brahui	Dravidic	Pakistan	SA	HGDP	Illumina 660k	22	x		x	x		x		x	x		x
Burma	Tibeto-Burman	Myanmar	SA	Chaubey et al. 2011	Illumina 610K	19	x	x	x	x		x	x	x	x	x	x	x
Burusho	Indo-Aryan	Pakistan	SA	HGDP	Illumina 660k	24	x		x	x		x		x			x
Cambodians	Austroasiatic	Cambodia	EA	HGDP	Illumina 660k	10	x		x	x	x	x	x	x			x
CDX	Tai - Kadai	China	EA	1KG	WGS	30	x	x	x	x	x	x	x	x		x	x
CEU	Indo-European	Utah (Northen/Western Europaena ancestry)	Europe	1KG	WGS	30						x		x
CHB	Sinitic	China	EA	1KG	WGS	30	x	x	x	x	x	x	x	x		x	x	x
CHS	Sinitic	China	EA	1KG	WGS	30	x	x	x	x	x	x	x	x		x	x	x
Dai	Tai - Kadai	China	EA	HGDP	Illumina 660k	10	x	x	x	x	x	x	x	x	x		x
Daur	Altaic	China	EA	HGDP	Illumina 660k	7	x	x	x	x	x	x	x	x			x
Drav_AP	Dravidic	India	SA	Metspalu et al. 2011	Illumina 650k	13	x		x	x		x		x			x
Drav_Kar*	Dravidic	India	SA	Behar et al. 2010	Illumina 660k	4	x		x	x		x		x			x
Drav_Kar*	Dravidic	India	SA	Metspalu et al. 2011	Illumina 650k	4	x		x	x		x		x			x
Drav_TN	Dravidic	India	SA	Metspalu et al. 2011	Illumina 650k	12	x		x	x		x		x			x
GIH	Indo-Aryan	India	SA	1KG	WGS	30	x		x	x		x		x		x	x
Gond*	Dravidic	India	SA	Basu et al. 2016	Illumina 1M	15	x	x	x	x		x	x	x			x
Gond*	Dravidic	India	SA	Metspalu et al. 2011	Illumina 650k	4	x	x	x	x		x	x	x			x
Gujrati_Brh	Indo-Aryan	India	SA	Basu et al. 2016	Illumina 1M	20	x	x	x	x		x	x	x			x
Han	Sinitic	China	EA	HGDP	Illumina 660k	43	x	x	x	x	x	x					x	x
Hezhen	Altaic	China	EA	HGDP	Illumina 660k	8	x	x	x	x	x	x	x	x			x	x
Ho	Austroasiatic	India	SA	Basu et al. 2016	Illumina 1M	18	x	x	x	x		x	x	x			x
IAR	Indo-Aryan	Nepal	Hiamalaya	Present study	Illumina 720k	13	x	x
IE_UTT	Indo-Aryan	India	SA	Metspalu et al. 2011	Illumina 650k	85	x		x	x		x		x			x
Irula	Dravidic	India	SA	Basu et al. 2016	Illumina 1M	18	x	x	x	x		x	x	x			x
ITU	Dravidic	India	SA	1KG	WGS	30	x	x	x	x		x	x	x		x	x
Iyer	Dravidic	India	SA	Basu et al. 2016	Illumina 1M	20	x	x	x	x		x	x	x			x
Jamatia	Tibeto-Burman	India	SA	Basu et al. 2016	Illumina 1M	18	x	x	x	x		x	x	x	x	x	x	x
Japanese	Altaic	Japan	EA	HGDP	Illumina 660k	27	x		x	x	x	x					x
Jarawa	Ongan	India	SA	Basu et al. 2016	Illumina 1M	1	x		x	x		x		x
JPT	Altaic	Japan	EA	1KG	WGS	30	x	x	x	x	x	x	x	x		x	x
Kadar	Dravidic	India	SA	Basu et al. 2016	Illumina 1M	19	x	x	x	x		x	x	x			x
Khasi	Austroasiatic	India	SA	Chaubey et al. 2011	Illumina 610K	3	x		x	x		x	x	x			x
Khatri	Indo-Aryan	India	SA	Basu et al. 2016	Illumina 1M	17	x	x	x	x		x	x	x			x
KHV	Austroasiatic	Vietnam	EA	1KG	WGS	30	x		x	x	x	x		x		x	x	x
Korwa	Austroasiatic	India	SA	Basu et al. 2016	Illumina 1M	18	x	x	x	x		x	x	x			x
Lahu	Tibeto-Burman	China	EA	HGDP	Illumina 660k	7	x	x	x	x	x	x	x	x			x	x
Manipuri	Tibeto-Burman	India	SA	Basu et al. 2016	Illumina 1M	19	x	x	x	x		x	x	x	x	x	x	x
Maratha	Indo-Aryan	India	SA	Basu et al. 2016	Illumina 1M	7	x	x	x	x		x	x	x			x
Miaozu	Hmong-Mien	China	EA	HGDP	Illumina 660k	10	x		x	x	x	x	x	x			x
Mongola	Altaic	China	EA	HGDP	Illumina 660k	8	x	x	x	x	x	x	x	x			x	x
N_Munda	Austroasiatic	India	SA	Chaubey et al. 2011	Illumina 610K	8	x	x	x	x		x	x	x			x
Naga	Tibeto-Burman	India	SA	Metspalu et al. 2011	Illumina 650k	4	x	x	x	x	x	x	x	x	x	x	x	x
Naxi	Tibeto-Burman	China	EA	HGDP	Illumina 660k	6	x	x	x	x	x	x	x	x	x		x	x
North_Kannadi	Dravidic	India	SA	Behar et al. 2010	Illumina 660k	3	x		x	x		x		x			x
Onge	Ongan	India	SA	Basu et al. 2016	Illumina 1M	1	x		x	x		x		x
Oroqen	Altaic	China	EA	HGDP	Illumina 660k	8	x		x	x	x	x		x			x
Pallan	Dravidic	India	SA	Basu et al. 2016	Illumina 1M	20	x	x	x	x		x	x	x			x
Paniya*	Dravidic	India	SA	Basu et al. 2016	Illumina 1M	16	x	x	x	x		x	x	x			x
Paniya*	Dravidic	India	SA	Behar et al. 2010	Illumina 660k	4	x	x	x	x		x	x	x			x
Pathan	Indo-Aryan	Pakistan	SA	HGDP	Illumina 660k	20	x		x	x		x		x			x
PJL	Indo-Aryan	Pakistan	SA	1KG	WGS	30	x	x	x	x		x	x	x		x	x
Pulliyar	Dravidic	India	SA	Metspalu et al. 2011	Illumina 650k	4	x		x	x		x		x			x
S_Munda	Austroasiatic	India	SA	Chaubey et al. 2011	Illumina 610K	12	x	x	x	x		x	x	x			x
Sakilli	Dravidic	India	SA	Behar et al. 2010	Illumina 660k	4	x		x	x		x		x			x
Santal	Austroasiatic	India	SA	Basu et al. 2016	Illumina 1M	20	x	x	x	x		x	x	x			x
She	Hmong-Mien	China	EA	HGDP	Illumina 660k	10	x	x	x	x	x	x	x	x			x
SHK	Tibeto-Burman	Nepal	Hiamalaya	Jeong et al. 2014	Illumina 720k	21	x	x	x	x	x	x	x	x			x	x
SHT	Tibeto-Burman	Nepal	Hiamalaya	Jeong et al. 2014	Illumina 720k	22	x	x	x	x	x	x	x	x	x		x	x
Sindhi	Indo-Aryan	Pakistan	SA	HGDP	Illumina 660k	22	x		x	x		x		x			x
SRH	Tibeto-Burman	Nepal	Hiamalaya	Present study	Illumina 720k	30	x	x	x	x	x	x	x	x	x		x	x
STU	Dravidic	India	SA	1KG	WGS	30	x	x	x	x		x	x	x		x	x
TAS	Tibeto-Burman	Nepal	Hiamalaya	Present study	Illumina 720k	21	x	x	x	x	x	x	x	x	x	x	x	x
TAT	Tibeto-Burman	Nepal	Hiamalaya	Present study	Illumina 720k	11	x	x	x	x	x	x	x	x		x	x	x
Tharu	Indo-Aryan/Tibeto-Burman	India	SA	Basu et al. 2016	Illumina 1M	17	x	x	x	x		x	x	x	x	x	x	x
TIB	Tibeto-Burman	Tibet	Hiamalaya	Wang et al. 2011	Illumina 1M	30	x	x	x	x	x	x	x	x	x		x	x
Tripuri	Tibeto-Burman	India	SA	Basu et al. 2016	Illumina 1M	19	x	x	x	x		x	x	x	x	x	x	x
Tu	Altaic	China	EA	HGDP	Illumina 660k	9	x	x	x	x	x	x	x	x			x
Tujia	Sino-Tibetan	China	EA	HGDP	Illumina 660k	9	x	x	x	x	x	x	x	x			x
Uygur	Altaic	China	EA	HGDP	Illumina 660k	9	x	x	x	x	x	x	x	x			x
W_Bengal_Brh	Indo-Aryan	India	SA	Basu et al. 2016	Illumina 1M	18	x	x	x	x		x	x	x			x
Xibo	Altaic	China	EA	HGDP	Illumina 660k	7	x	x	x	x	x	x	x	x			x
Yakut	Turkic	Siberia	EA	HGDP	Illumina 660k	23	x	x	x	x	x	x	x	x	x		x
Yizu	Tibeto-Burman	China	EA	HGDP	Illumina 660k	10	x	x	x	x	x	x	x	x	x		x	x
YRI	Niger-Congo	Nigeria	Africa	1KG	WGS	30					x	x		x	x			x
In bold are reported the newly generated samples of the "GCA" dataset
* Populations bearing the same name were merged together in all population-based analyses
x = Population included in the analysis
Arconyms:
SRH = Sherpa from Rolwaling
SHT = Sherpa from Thame
SHK = Sherpa from Khumjung
TAS = Tamang from Simigaon
TAT = Tamang from Tashinam
IAR = Indo-Aryan speakers from Gaurishankar
TIB = Tibetans from Lhasa
Drav_AP = Dravidian speakers from Andhra Predesh
Drav_Kar = Dravidian speakers from Karnataka
Drav_TN = Dravidian speakers from Tamil Nadu
Gujrati_Brh = Gujarati Brahmins
IE_UTT = Indo-European speakers from Uttar Pradesh
W_Bengal_Brh = West Bengali Brahmins
N_Munda = North Munda speakers
S_Munda = South Munda speakers

## Sheet: Table S2
Table S2. Significant (Z-score ≤ 2) negative f3 values
Source1	Source2	Recipient	f3	SD	Z	nSNPs
CHB	GIH	IAR	-0.013617	0.000209	-65.18	104320
Balochi	CHB	Uygur	-0.017783	0.000273	-65.03	103403
CHB	PJL	IAR	-0.013249	0.000206	-64.237	104380
GIH	TIB	IAR	-0.013464	0.00021	-64.169	103376
Brahui	CHB	Uygur	-0.018097	0.000285	-63.471	103369
PJL	TIB	IAR	-0.013114	0.000208	-63.156	103430
CHS	GIH	IAR	-0.013351	0.000212	-63.028	103830
CHS	PJL	IAR	-0.013044	0.000208	-62.726	103897
Balochi	CHS	Uygur	-0.017472	0.00028	-62.448	103031
GIH	Han	IAR	-0.01322	0.000213	-62.067	103457
Han	PJL	IAR	-0.012925	0.000208	-62.027	103513
CHB	IE_UTT	IAR	-0.012291	0.000199	-61.875	104377
Balochi	JPT	Uygur	-0.017532	0.000284	-61.639	102692
Brahui	JPT	Uygur	-0.017944	0.000291	-61.596	102649
CHB	GIH	Manipuri	-0.011852	0.000193	-61.49	104660
CHB	ITU	IAR	-0.012593	0.000205	-61.319	104381
IE_UTT	TIB	IAR	-0.012156	0.000198	-61.267	103427
Brahui	CHS	Uygur	-0.017882	0.000292	-61.155	102982
Balochi	Japanese	Uygur	-0.01776	0.000291	-61.121	101882
GIH	Yizu	IAR	-0.014162	0.000232	-61.069	101974
Brahui	Japanese	Uygur	-0.018083	0.000297	-60.955	101866
CHB	Pathan	Uygur	-0.016126	0.000265	-60.839	103428
CHS	GIH	Manipuri	-0.011786	0.000194	-60.673	104304
ITU	TIB	IAR	-0.012591	0.000208	-60.65	103435
Balochi	Han	Uygur	-0.017339	0.000286	-60.592	102597
Gujrati_Brh	CHB	IAR	-0.014005	0.000231	-60.519	103686
CHB	PJL	Manipuri	-0.011453	0.00019	-60.42	104692
CHS	PJL	Manipuri	-0.011449	0.00019	-60.384	104344
CHB	IE_UTT	Manipuri	-0.010779	0.000179	-60.179	104691
Khatri	CHB	IAR	-0.014271	0.000237	-60.14	103503
Khatri	TIB	IAR	-0.01406	0.000234	-60.11	102727
Balochi	Hezhen	Uygur	-0.018193	0.000303	-60.035	100575
Brahui	Hezhen	Uygur	-0.018586	0.00031	-60.016	100554
CHB	ITU	Manipuri	-0.011096	0.000185	-59.971	104685
Gujrati_Brh	TIB	IAR	-0.013686	0.000229	-59.793	102862
CHS	IE_UTT	IAR	-0.012028	0.000201	-59.727	103897
Brahui	Han	Uygur	-0.01768	0.000296	-59.667	102540
CHB	STU	IAR	-0.012023	0.000202	-59.55	104394
Iyer	TIB	IAR	-0.013177	0.000221	-59.546	102806
CHS	IE_UTT	Manipuri	-0.010717	0.00018	-59.501	104339
GIH	SHK	IAR	-0.01329	0.000223	-59.486	102788
CHS	ITU	Manipuri	-0.01098	0.000185	-59.29	104339
Gujrati_Brh	CHS	IAR	-0.013864	0.000234	-59.279	103247
CHB	Pathan	IAR	-0.014038	0.000237	-59.274	103660
Iyer	CHB	IAR	-0.013301	0.000225	-59.244	103602
GIH	JPT	IAR	-0.012743	0.000216	-59.118	103539
STU	TIB	IAR	-0.01199	0.000203	-59.03	103442
CHS	ITU	IAR	-0.012277	0.000208	-58.958	103900
PJL	Yizu	IAR	-0.013785	0.000234	-58.847	102023
Sindhi	TIB	IAR	-0.014113	0.00024	-58.728	102939
GIH	KHV	BEB	-0.006671	0.000114	-58.707	107135
Han	PJL	Manipuri	-0.011289	0.000192	-58.665	104019
CHS	Pathan	IAR	-0.014019	0.000239	-58.66	103230
JPT	Pathan	Uygur	-0.015941	0.000272	-58.611	102692
CHB	Sindhi	IAR	-0.014385	0.000246	-58.592	103777
Khatri	CHS	IAR	-0.014179	0.000242	-58.567	103059
CDX	GIH	BEB	-0.006847	0.000117	-58.511	107109
JPT	PJL	IAR	-0.012456	0.000213	-58.47	103600
CHS	Pathan	Uygur	-0.015896	0.000272	-58.463	103043
Han	IE_UTT	IAR	-0.011953	0.000204	-58.454	103510
GIH	Han	Manipuri	-0.011614	0.000199	-58.396	103987
CHB	STU	Manipuri	-0.010678	0.000183	-58.392	104712
Han	ITU	IAR	-0.012231	0.00021	-58.366	103523
Khatri	Han	IAR	-0.013963	0.00024	-58.127	102750
Han	Pathan	Uygur	-0.015823	0.000274	-57.841	102607
IE_UTT	SHK	IAR	-0.012065	0.000209	-57.828	102839
Pathan	TIB	IAR	-0.013783	0.000239	-57.783	102842
PJL	SHK	IAR	-0.012932	0.000224	-57.676	102844
Gujrati_Brh	Han	IAR	-0.013692	0.000238	-57.646	102928
Balochi	CHB	IAR	-0.014891	0.000258	-57.62	103721
Japanese	Pathan	Uygur	-0.016018	0.000278	-57.547	101918
CHS	GIH	BEB	-0.006789	0.000118	-57.513	107112
Brahui	CHB	IAR	-0.015046	0.000262	-57.477	103678
Iyer	CHB	Manipuri	-0.011567	0.000201	-57.471	104247
Han	Pathan	IAR	-0.013854	0.000241	-57.451	102907
Iyer	CHS	Manipuri	-0.011525	0.000201	-57.417	103948
Khatri	Yizu	IAR	-0.015028	0.000262	-57.411	101537
Japanese	PJL	IAR	-0.012542	0.000219	-57.347	102916
Han	STU	IAR	-0.011643	0.000203	-57.333	103533
Han	IE_UTT	Manipuri	-0.010602	0.000185	-57.232	104015
Han	ITU	Manipuri	-0.010894	0.000191	-57.179	104019
Gujrati_Brh	Yizu	IAR	-0.014581	0.000255	-57.165	101642
CHS	STU	Manipuri	-0.010529	0.000184	-57.122	104363
Khatri	CHB	Uygur	-0.015456	0.000271	-57.112	103227
Brahui	TIB	IAR	-0.014778	0.000259	-57.087	102848
ITU	SHK	IAR	-0.012432	0.000218	-57.031	102846
CHS	Sindhi	IAR	-0.014225	0.000249	-57.022	103340
CHS	STU	IAR	-0.011675	0.000205	-57.003	103917
GIH	Japanese	IAR	-0.01284	0.000225	-56.945	102862
CHB	GIH	BEB	-0.006664	0.000117	-56.823	107125
Balochi	TIB	IAR	-0.014649	0.000258	-56.817	102890
GIH	Yizu	Manipuri	-0.012304	0.000217	-56.754	102897
GIH	Naxi	IAR	-0.013957	0.000246	-56.739	101373
Iyer	CHS	IAR	-0.013058	0.000231	-56.64	103181
Balochi	Oroqen	Uygur	-0.017899	0.000316	-56.561	100555
JPT	IE_UTT	IAR	-0.011521	0.000204	-56.547	103593
GIH	JPT	BEB	-0.006416	0.000114	-56.524	107111
Naxi	PJL	IAR	-0.013628	0.000241	-56.49	101406
PJL	Tujia	IAR	-0.0134	0.000237	-56.455	101874
GIH	SHT	IAR	-0.013422	0.000238	-56.392	102307
KHV	PJL	IAR	-0.011268	0.0002	-56.36	104524
Brahui	CHS	IAR	-0.015043	0.000267	-56.264	103220
GIH	KHV	IAR	-0.011519	0.000205	-56.259	104456
ITU	Yizu	IAR	-0.013028	0.000232	-56.247	102029
Pathan	Yizu	IAR	-0.014771	0.000263	-56.175	101639
IE_UTT	Yizu	IAR	-0.012711	0.000226	-56.154	102021
Gujrati_Brh	CHB	Manipuri	-0.012083	0.000215	-56.1	104281
Gujrati_Brh	CHS	Manipuri	-0.012145	0.000217	-56.093	103961
CDX	GIH	IAR	-0.011986	0.000214	-55.915	103851
W_Bengal_Brh	TIB	IAR	-0.012304	0.00022	-55.862	102813
Brahui	TIB	Uygur	-0.015971	0.000286	-55.834	102466
Sindhi	Yizu	IAR	-0.014979	0.000268	-55.824	101670
Han	STU	Manipuri	-0.010457	0.000187	-55.811	104034
Han	Sindhi	IAR	-0.014069	0.000252	-55.808	103012
Iyer	Han	IAR	-0.012919	0.000232	-55.767	102854
CDX	PJL	IAR	-0.011694	0.00021	-55.758	103910
Khatri	CHS	Manipuri	-0.012226	0.000219	-55.723	103845
Balochi	CHS	IAR	-0.014791	0.000265	-55.72	103285
Khatri	JPT	IAR	-0.013575	0.000244	-55.65	102810
W_Bengal_Brh	CHB	Manipuri	-0.010896	0.000196	-55.648	104174
GIH	Sherpa_Rol	IAR	-0.013172	0.000237	-55.609	102565
GIH	Han	BEB	-0.006644	0.00012	-55.557	107112
Iyer	SHK	IAR	-0.01305	0.000235	-55.484	102308
Gujrati_Brh	SHK	IAR	-0.013506	0.000244	-55.424	102361
Miaozu	PJL	IAR	-0.013209	0.000238	-55.392	101944
Khatri	CHB	Manipuri	-0.012115	0.000219	-55.325	104163
IE_UTT	Naxi	IAR	-0.012666	0.000229	-55.3	101407
GIH	Tujia	IAR	-0.013807	0.00025	-55.298	101836
Iyer	Yizu	IAR	-0.013715	0.000248	-55.268	101619
ITU	KHV	BEB	-0.005437	9.8e-05	-55.253	107158
Balochi	Tujia	Uygur	-0.017586	0.000318	-55.245	100699
Brahui	Han	IAR	-0.014747	0.000267	-55.229	102919
Japanese	IE_UTT	IAR	-0.011606	0.00021	-55.218	102915
Balochi	TIB	Uygur	-0.015682	0.000284	-55.186	102495
CHS	Pathan	Manipuri	-0.012034	0.000218	-55.153	103961
Brahui	Oroqen	Uygur	-0.018204	0.000331	-55.066	100541
Brahui	Yizu	IAR	-0.015683	0.000285	-55.036	101623
Balochi	KHV	Uygur	-0.015152	0.000275	-55.007	103656
Iyer	Han	Manipuri	-0.011345	0.000207	-54.921	103660
W_Bengal_Brh	CHB	IAR	-0.012215	0.000223	-54.86	103563
Hezhen	Pathan	Uygur	-0.016317	0.000297	-54.86	100585
Gujrati_Brh	JPT	IAR	-0.013199	0.000241	-54.859	102988
JPT	Pathan	IAR	-0.013421	0.000245	-54.838	102959
Burma	GIH	BEB	-0.00554	0.000101	-54.821	107102
PJL	SHT	IAR	-0.013043	0.000238	-54.798	102355
ITU	Yizu	Manipuri	-0.011436	0.000209	-54.752	102924
CHB	Sindhi	Manipuri	-0.01219	0.000223	-54.697	104321
Tripuri	GIH	BEB	-0.005523	0.000101	-54.684	107109
Sindhi	SHK	IAR	-0.013935	0.000255	-54.672	102407
Khatri	CHS	Uygur	-0.015153	0.000278	-54.594	102839
Khatri	JPT	Uygur	-0.015192	0.000278	-54.59	102501
GIH	Miaozu	IAR	-0.013622	0.00025	-54.574	101911
GIH	Yizu	BEB	-0.006773	0.000124	-54.553	107072
CHB	Pathan	Manipuri	-0.011848	0.000217	-54.548	104280
CHB	Sindhi	Uygur	-0.015409	0.000283	-54.529	103541
IE_UTT	SHT	IAR	-0.012091	0.000222	-54.509	102354
Balochi	CDX	Uygur	-0.015489	0.000284	-54.471	103109
CDX	ITU	BEB	-0.005533	0.000102	-54.468	107128
GIH	She	IAR	-0.013333	0.000245	-54.464	101777
Khatri	SHK	IAR	-0.013832	0.000254	-54.402	102230
Balochi	Mongola	Uygur	-0.016119	0.000296	-54.396	100859
Balochi	CHB	Manipuri	-0.012732	0.000234	-54.375	104300
KHV	IE_UTT	BEB	-0.004862	8.9e-05	-54.373	107150
W_Bengal_Brh	CHS	Manipuri	-0.010832	0.000199	-54.369	103863
GIH	Japanese	BEB	-0.006372	0.000117	-54.366	107103
Balochi	Yizu	IAR	-0.015495	0.000285	-54.346	101646
STU	SHK	IAR	-0.011866	0.000218	-54.346	102849
PJL	Yizu	Manipuri	-0.011895	0.000219	-54.344	102925
Balochi	Han	IAR	-0.014565	0.000268	-54.338	102973
Gujrati_Brh	KHV	IAR	-0.012125	0.000223	-54.338	103781
Gujrati_Brh	Tujia	IAR	-0.014163	0.000261	-54.332	101505
ITU	JPT	IAR	-0.011739	0.000216	-54.316	103601
Brahui	Yizu	Uygur	-0.017282	0.000319	-54.2	100882
STU	Yizu	IAR	-0.012412	0.000229	-54.172	102043
KHV	PJL	BEB	-0.005876	0.000108	-54.164	107158
Brahui	KHV	Uygur	-0.0155	0.000286	-54.148	103596
CDX	PJL	BEB	-0.006011	0.000111	-54.097	107131
Naxi	Sindhi	IAR	-0.014817	0.000274	-54.04	101133
CHS	Sindhi	Manipuri	-0.012232	0.000226	-54.031	104011
Khatri	CDX	IAR	-0.012991	0.000241	-53.986	103055
Khatri	Han	Uygur	-0.01503	0.000278	-53.97	102405
Balochi	Yizu	Uygur	-0.016935	0.000314	-53.902	100892
Gujrati_Brh	Han	Manipuri	-0.01193	0.000221	-53.884	103700
ITU	Japanese	IAR	-0.011844	0.00022	-53.87	102919
CHS	ITU	BEB	-0.005551	0.000103	-53.841	107132
Balochi	She	Uygur	-0.017666	0.000328	-53.829	100612
Brahui	Xibo	Uygur	-0.017119	0.000318	-53.799	100638
Brahui	Tujia	Uygur	-0.017924	0.000334	-53.718	100675
Miaozu	Sindhi	IAR	-0.01452	0.000271	-53.675	101621
Gujrati_Brh	Naxi	IAR	-0.014377	0.000268	-53.673	101115
KHV	Pathan	IAR	-0.01235	0.00023	-53.672	103765
Khatri	Japanese	IAR	-0.01361	0.000254	-53.668	102253
IE_UTT	Yizu	Manipuri	-0.011104	0.000207	-53.659	102920
JPT	Sindhi	IAR	-0.013616	0.000254	-53.552	103059
PJL	She	IAR	-0.013068	0.000244	-53.533	101820
Gujrati_Brh	Japanese	IAR	-0.013292	0.000248	-53.504	102399
Balochi	CHS	Manipuri	-0.012836	0.00024	-53.499	103980
Khatri	Japanese	Uygur	-0.015312	0.000286	-53.494	101757
ITU	Naxi	IAR	-0.012918	0.000242	-53.451	101405
Balochi	Miaozu	Uygur	-0.017255	0.000323	-53.449	100785
Khatri	Han	Manipuri	-0.011968	0.000224	-53.442	103586
Brahui	Daur	Uygur	-0.01807	0.000338	-53.389	100422
Iyer	JPT	IAR	-0.012481	0.000234	-53.385	102911
Naxi	Pathan	IAR	-0.01471	0.000276	-53.36	101101
Brahui	JPT	IAR	-0.014462	0.000271	-53.34	102986
PJL	Sherpa_Rol	IAR	-0.012804	0.00024	-53.329	102608
Brahui	Miaozu	Uygur	-0.017492	0.000328	-53.315	100778
Khatri	Naxi	IAR	-0.014698	0.000276	-53.289	101042
Han	Pathan	Manipuri	-0.011827	0.000222	-53.266	103696
CDX	GIH	Manipuri	-0.010638	0.0002	-53.254	104243
Brahui	Mongola	Uygur	-0.016687	0.000314	-53.206	100847
STU	Yizu	Manipuri	-0.010971	0.000206	-53.2	102939
CHB	ITU	BEB	-0.005475	0.000103	-53.158	107140
Gujrati_Brh	CDX	IAR	-0.012589	0.000237	-53.151	103246
W_Bengal_Brh	Han	Manipuri	-0.010709	0.000202	-53.127	103613
Khatri	KHV	IAR	-0.012458	0.000235	-53.109	103592
Oroqen	Pathan	Uygur	-0.01614	0.000304	-53.08	100575
Naxi	STU	IAR	-0.012359	0.000233	-53.07	101421
CDX	PJL	Manipuri	-0.010316	0.000194	-53.068	104277
KHV	IE_UTT	IAR	-0.010265	0.000193	-53.056	104514
W_Bengal_Brh	CHS	IAR	-0.01195	0.000226	-52.883	103139
Jamatia	GIH	BEB	-0.005618	0.000106	-52.88	107099
KHV	Sindhi	IAR	-0.012491	0.000236	-52.875	103903
GIH	JPT	Manipuri	-0.010499	0.000199	-52.852	104046
Balochi	SHK	IAR	-0.014414	0.000273	-52.815	102365
CDX	IE_UTT	BEB	-0.004977	9.4e-05	-52.802	107124
GIH	Tujia	Manipuri	-0.012324	0.000234	-52.77	102791
IE_UTT	Tujia	IAR	-0.012278	0.000233	-52.767	101878
IE_UTT	Miaozu	IAR	-0.01222	0.000232	-52.74	101952
ITU	SHT	IAR	-0.012437	0.000236	-52.712	102354
Brahui	CDX	Uygur	-0.015735	0.000299	-52.67	103067
PJL	Tujia	Manipuri	-0.011885	0.000226	-52.641	102811
JPT	STU	IAR	-0.011128	0.000212	-52.611	103622
W_Bengal_Brh	Yizu	IAR	-0.013023	0.000248	-52.605	101613
Khatri	Tujia	IAR	-0.014592	0.000277	-52.596	101411
GIH	TIB	BEB	-0.006074	0.000116	-52.553	107110
Iyer	Japanese	IAR	-0.012596	0.00024	-52.538	102339
Brahui	Japanese	IAR	-0.014517	0.000276	-52.524	102387
IE_UTT	Sherpa_Rol	IAR	-0.011866	0.000226	-52.514	102612
Japanese	Sindhi	IAR	-0.01371	0.000261	-52.507	102455
Balochi	Daur	Uygur	-0.01786	0.000341	-52.442	100452
Balochi	JPT	IAR	-0.014208	0.000271	-52.427	103022
Japanese	Pathan	IAR	-0.013414	0.000256	-52.418	102370
Brahui	She	Uygur	-0.017849	0.000341	-52.407	100607
CHS	Sindhi	Uygur	-0.015039	0.000287	-52.398	103166
CHB	Drav_AP	Manipuri	-0.010802	0.000206	-52.386	103720
GIH	Naga	Manipuri	-0.014377	0.000275	-52.366	102255
Gujrati_Brh	She	IAR	-0.014072	0.000269	-52.338	101456
JPT	PJL	Manipuri	-0.010182	0.000195	-52.332	104079
CHS	PJL	BEB	-0.005939	0.000113	-52.332	107134
CHS	IE_UTT	BEB	-0.004911	9.4e-05	-52.327	107126
Gujrati_Brh	Miaozu	IAR	-0.013997	0.000268	-52.311	101578
ITU	Tujia	IAR	-0.012697	0.000243	-52.302	101876
Pathan	SHK	IAR	-0.013619	0.000261	-52.272	102342
JPT	Sindhi	Uygur	-0.015074	0.000288	-52.248	102802
CDX	Pathan	IAR	-0.012813	0.000245	-52.242	103235
Pathan	TIB	Uygur	-0.014013	0.000268	-52.216	102524
STU	SHT	IAR	-0.011965	0.000229	-52.199	102365
Japanese	STU	IAR	-0.011212	0.000215	-52.14	102942
Khatri	Hezhen	Uygur	-0.015774	0.000303	-52.137	100491
Dai	GIH	BEB	-0.006821	0.000131	-52.135	107073
IE_UTT	Naga	Manipuri	-0.01327	0.000255	-52.134	102267
CDX	IE_UTT	IAR	-0.010671	0.000205	-52.125	103913
Iyer	Yizu	Manipuri	-0.011886	0.000228	-52.12	102731
Khatri	Miaozu	IAR	-0.014302	0.000274	-52.11	101478
W_Bengal_Brh	Han	IAR	-0.011867	0.000228	-52.082	102839
ITU	Miaozu	IAR	-0.01252	0.00024	-52.064	101955
Gujrati_Brh	Yizu	Manipuri	-0.012566	0.000241	-52.046	102752
Brahui	SHK	IAR	-0.014566	0.00028	-52.04	102340
Han	ITU	BEB	-0.00549	0.000106	-52.02	107130
CDX	Sindhi	IAR	-0.012917	0.000248	-52.012	103338
IE_UTT	She	IAR	-0.012153	0.000234	-52.008	101826
ITU	Sherpa_Rol	IAR	-0.012276	0.000236	-51.99	102615
Cambodians	GIH	BEB	-0.006034	0.000116	-51.974	107086
Naga	PJL	IAR	-0.014758	0.000284	-51.959	100781
Miaozu	Pathan	IAR	-0.014218	0.000274	-51.958	101574
GIH	TIB	Manipuri	-0.0105	0.000202	-51.944	103939
Khatri	SHT	IAR	-0.014054	0.000271	-51.934	101839
Pathan	Yizu	Uygur	-0.015407	0.000297	-51.835	100923
CDX	ITU	Manipuri	-0.009754	0.000188	-51.828	104279
Gujrati_Brh	SHT	IAR	-0.013682	0.000264	-51.821	101933
Khatri	Yizu	Manipuri	-0.012782	0.000247	-51.82	102685
Pathan	Tujia	Uygur	-0.015944	0.000308	-51.794	100721
Han	Sindhi	Manipuri	-0.012034	0.000232	-51.767	103742
Japanese	Sindhi	Uygur	-0.01525	0.000295	-51.739	102005
GIH	Miaozu	BEB	-0.006904	0.000133	-51.728	107075
Balochi	Xibo	Uygur	-0.016631	0.000322	-51.726	100661
ITU	KHV	IAR	-0.01045	0.000202	-51.638	104529
CDX	ITU	IAR	-0.010837	0.00021	-51.59	103913
Balochi	Japanese	IAR	-0.014353	0.000278	-51.571	102412
CDX	IE_UTT	Manipuri	-0.009576	0.000186	-51.549	104278
Balochi	Han	Manipuri	-0.012567	0.000245	-51.384	103725
KHV	Pathan	Uygur	-0.01367	0.000266	-51.366	103647
GIH	Hezhen	IAR	-0.01249	0.000243	-51.357	101794
GIH	Naga	IAR	-0.015064	0.000294	-51.296	100761
Hezhen	Sindhi	Uygur	-0.015799	0.000308	-51.285	100650
Pathan	Tujia	IAR	-0.014321	0.000279	-51.282	101491
ITU	Naga	Manipuri	-0.01363	0.000266	-51.26	102269
Brahui	SHK	Uygur	-0.015621	0.000305	-51.26	101824
GIH	Tujia	BEB	-0.006867	0.000134	-51.248	107076
Brahui	KHV	IAR	-0.013216	0.000258	-51.219	103774
JPT	IE_UTT	Manipuri	-0.009532	0.000186	-51.216	104074
GIH	KHV	Manipuri	-0.009956	0.000195	-51.157	104776
ITU	She	IAR	-0.012414	0.000243	-51.145	101832
CHS	Drav_AP	Manipuri	-0.010651	0.000208	-51.137	103502
Daur	Pathan	Uygur	-0.016201	0.000317	-51.053	100470
GIH	Miaozu	Manipuri	-0.012097	0.000237	-51.051	102824
W_Bengal_Brh	SHK	IAR	-0.012168	0.000239	-50.984	102331
Sindhi	SHT	IAR	-0.014157	0.000278	-50.981	101993
Khatri	Oroqen	Uygur	-0.015576	0.000306	-50.968	100492
Naga	PJL	Manipuri	-0.014041	0.000276	-50.958	102261
Pallan	CHB	Manipuri	-0.010132	0.000199	-50.945	104029
GIH	Lahu	BEB	-0.006926	0.000136	-50.904	107068
Han	Sindhi	Uygur	-0.014975	0.000294	-50.902	102704
Balochi	SHK	Uygur	-0.01531	0.000301	-50.885	101856
STU	Tujia	IAR	-0.012107	0.000238	-50.86	101897
Brahui	CHB	Manipuri	-0.012538	0.000247	-50.858	104283
Iyer	SHT	IAR	-0.013215	0.00026	-50.856	101899
Balochi	Naxi	Uygur	-0.01692	0.000333	-50.841	100173
GIH	Tu	IAR	-0.012214	0.00024	-50.811	102374
KHV	PJL	Manipuri	-0.009676	0.000191	-50.79	104812
Brahui	CDX	IAR	-0.013568	0.000267	-50.789	103244
Pathan	She	Uygur	-0.015973	0.000315	-50.765	100659
GIH	Japanese	Manipuri	-0.010576	0.000208	-50.763	103495
ITU	Tujia	Manipuri	-0.01148	0.000226	-50.761	102813
Gujrati_Brh	Sherpa_Rol	IAR	-0.013405	0.000264	-50.742	102169
Iyer	Naxi	IAR	-0.013712	0.00027	-50.735	101089
Pathan	Yizu	Manipuri	-0.012491	0.000246	-50.729	102738
Iyer	Miaozu	IAR	-0.013289	0.000262	-50.707	101557
Balochi	KHV	IAR	-0.013026	0.000257	-50.684	103843
Sindhi	Yizu	Manipuri	-0.012691	0.000251	-50.656	102740
Balochi	Miaozu	IAR	-0.015086	0.000298	-50.653	101577
Brahui	Naxi	IAR	-0.015569	0.000307	-50.638	101111
CHB	IE_UTT	BEB	-0.004783	9.5e-05	-50.585	107137
Miaozu	Pathan	Uygur	-0.015583	0.000308	-50.575	100802
PJL	TIB	Manipuri	-0.010119	0.0002	-50.53	103969
ITU	Tu	IAR	-0.011505	0.000228	-50.517	102422
Brahui	Tujia	IAR	-0.015338	0.000304	-50.516	101487
ITU	JPT	Manipuri	-0.009764	0.000193	-50.497	104072
Japanese	PJL	Manipuri	-0.010249	0.000203	-50.434	103527
W_Bengal_Brh	Yizu	Manipuri	-0.011616	0.00023	-50.425	102707
Balochi	Yizu	Manipuri	-0.013244	0.000263	-50.409	102736
ITU	JPT	BEB	-0.005248	0.000104	-50.395	107127
CDX	Pathan	Uygur	-0.014015	0.000278	-50.39	103117
Brahui	Tu	Uygur	-0.015403	0.000306	-50.347	101165
Brahui	CHS	Manipuri	-0.01274	0.000253	-50.318	103947
Pathan	Xibo	Uygur	-0.015103	0.0003	-50.297	100679
Iyer	Sherpa_Rol	IAR	-0.012902	0.000257	-50.295	102125
ITU	TIB	Manipuri	-0.009897	0.000197	-50.259	103966
GIH	SHK	BEB	-0.005915	0.000118	-50.251	107097
She	STU	IAR	-0.011757	0.000234	-50.241	101845
STU	Sherpa_Rol	IAR	-0.011727	0.000233	-50.237	102619
Miaozu	PJL	Manipuri	-0.011652	0.000232	-50.228	102854
Iyer	She	IAR	-0.013245	0.000264	-50.22	101424
Gujrati_Brh	CDX	Manipuri	-0.011087	0.000221	-50.213	103894
Han	PJL	BEB	-0.005806	0.000116	-50.191	107130
Khatri	Sherpa_Rol	IAR	-0.013818	0.000275	-50.179	102064
Iyer	CDX	Manipuri	-0.010279	0.000205	-50.164	103892
Khatri	She	IAR	-0.014295	0.000285	-50.157	101367
Sindhi	Tujia	IAR	-0.01446	0.000288	-50.15	101545
IE_UTT	Tujia	Manipuri	-0.011045	0.00022	-50.123	102818
CHB	PJL	BEB	-0.005753	0.000115	-50.115	107146
Balochi	Tujia	IAR	-0.015159	0.000303	-50.106	101507
Drav_TN	TIB	IAR	-0.012264	0.000245	-50.084	102108
Balochi	Naxi	IAR	-0.01535	0.000307	-50.079	101124
IE_UTT	Tu	IAR	-0.011121	0.000222	-50.049	102418
IE_UTT	TIB	Manipuri	-0.009446	0.000189	-50.039	103965
Sindhi	Sherpa_Rol	IAR	-0.013819	0.000276	-49.987	102217
Khatri	CDX	Manipuri	-0.011257	0.000225	-49.981	103789
Miaozu	STU	IAR	-0.011839	0.000237	-49.975	101969
Hezhen	PJL	IAR	-0.012101	0.000242	-49.945	101843
CDX	STU	Manipuri	-0.009298	0.000186	-49.927	104305
Tripuri	PJL	BEB	-0.004849	9.7e-05	-49.91	107127
Han	IE_UTT	BEB	-0.004822	9.7e-05	-49.874	107122
Balochi	CDX	IAR	-0.013482	0.00027	-49.87	103291
CHB	Drav_TN	IAR	-0.01238	0.000248	-49.855	102704
Iyer	KHV	IAR	-0.011201	0.000225	-49.845	103720
Balochi	Tu	Uygur	-0.014974	0.000301	-49.804	101208
Brahui	Miaozu	IAR	-0.015164	0.000304	-49.8	101553
W_Bengal_Brh	JPT	IAR	-0.011531	0.000232	-49.769	102901
ITU	Naga	IAR	-0.014049	0.000282	-49.76	100797
CHB	Drav_AP	IAR	-0.012016	0.000242	-49.752	102881
KHV	STU	BEB	-0.004713	9.5e-05	-49.751	107160
W_Bengal_Brh	Naxi	IAR	-0.012831	0.000258	-49.747	101106
Brahui	Naxi	Uygur	-0.017298	0.000348	-49.744	100163
Pathan	She	IAR	-0.014077	0.000283	-49.718	101466
IE_UTT	Miaozu	Manipuri	-0.010946	0.00022	-49.717	102853
CDX	STU	BEB	-0.004822	9.7e-05	-49.697	107129
STU	Tu	IAR	-0.01104	0.000222	-49.677	102430
Iyer	CDX	IAR	-0.011598	0.000234	-49.636	103194
IE_UTT	Naga	IAR	-0.013705	0.000276	-49.631	100789
Pathan	SHT	IAR	-0.013852	0.000279	-49.614	101927
KHV	STU	IAR	-0.00983	0.000198	-49.61	104548
Pallan	CHB	IAR	-0.011364	0.000229	-49.604	103380
CDX	Pathan	Manipuri	-0.011047	0.000223	-49.596	103898
Gujrati_Brh	Tujia	Manipuri	-0.012522	0.000252	-49.594	102650
Burma	PJL	BEB	-0.004859	9.8e-05	-49.552	107116
CDX	STU	IAR	-0.01023	0.000207	-49.537	103940
PJL	Tu	IAR	-0.011687	0.000236	-49.522	102419
STU	TIB	Manipuri	-0.009448	0.000191	-49.519	103984
Han	Drav_AP	Manipuri	-0.010615	0.000214	-49.516	103292
Naga	STU	Manipuri	-0.013231	0.000267	-49.488	102275
Pallan	TIB	IAR	-0.01135	0.000229	-49.483	102624
GIH	She	BEB	-0.00661	0.000134	-49.45	107075
Khatri	Mongola	Uygur	-0.01419	0.000287	-49.443	100785
KHV	IE_UTT	Manipuri	-0.008956	0.000181	-49.426	104808
Iyer	JPT	Manipuri	-0.010269	0.000208	-49.395	103711
Balochi	Santal	BEB	-0.00698	0.000141	-49.391	107090
Iyer	Tujia	IAR	-0.013318	0.00027	-49.388	101468
Pallan	CHS	Manipuri	-0.009943	0.000201	-49.362	103784
Burma	ITU	BEB	-0.004402	8.9e-05	-49.353	107120
Brahui	Sherpa_Rol	IAR	-0.014452	0.000293	-49.339	102151
Brahui	Yakut	Uygur	-0.014546	0.000295	-49.335	102641
Japanese	IE_UTT	Manipuri	-0.009597	0.000195	-49.321	103524
Mongola	Pathan	Uygur	-0.014566	0.000295	-49.317	100902
Balochi	Ho	BEB	-0.007356	0.000149	-49.31	107082
ITU	KHV	Manipuri	-0.009154	0.000186	-49.28	104811
ITU	Miaozu	Manipuri	-0.011262	0.000229	-49.273	102856
Pathan	Sherpa_Rol	IAR	-0.013489	0.000274	-49.261	102164
STU	Tujia	Manipuri	-0.011042	0.000224	-49.251	102834
JPT	STU	Manipuri	-0.009303	0.000189	-49.235	104100
Khatri	TIB	Uygur	-0.013386	0.000272	-49.208	102367
PJL	She	Manipuri	-0.011414	0.000232	-49.141	102818
Gujrati_Brh	JPT	Manipuri	-0.010799	0.00022	-49.097	103733
CHB	Drav_TN	Manipuri	-0.010966	0.000223	-49.09	103617
IE_UTT	She	Manipuri	-0.010784	0.00022	-49.064	102818
GIH	TAS	IAR	-0.009926	0.000202	-49.026	103329
W_Bengal_Brh	Japanese	IAR	-0.011663	0.000238	-49.017	102343
Naga	STU	IAR	-0.013498	0.000275	-49.001	100792
She	Sindhi	IAR	-0.014395	0.000294	-48.985	101509
Gujrati_Brh	Naga	Manipuri	-0.014802	0.000302	-48.984	102194
GIH	Sherpa_Rol	BEB	-0.005948	0.000122	-48.95	107097
W_Bengal_Brh	SHT	IAR	-0.012299	0.000251	-48.927	101916
JPT	IE_UTT	BEB	-0.004639	9.5e-05	-48.922	107118
GIH	Mongola	IAR	-0.011797	0.000241	-48.92	102140
ITU	She	Manipuri	-0.011059	0.000226	-48.906	102818
ITU	Japanese	Manipuri	-0.009848	0.000202	-48.848	103521
Balochi	Sherpa_Rol	IAR	-0.014362	0.000294	-48.827	102200
Naxi	Pathan	Uygur	-0.015475	0.000317	-48.809	100189
Khatri	Daur	Uygur	-0.015651	0.000321	-48.787	100399
Dai	ITU	BEB	-0.00558	0.000114	-48.779	107091
Daur	GIH	IAR	-0.012231	0.000251	-48.757	101789
Hezhen	IE_UTT	IAR	-0.011402	0.000234	-48.722	101842
W_Bengal_Brh	TIB	Manipuri	-0.009791	0.000201	-48.707	103588
Balochi	Yakut	Uygur	-0.014191	0.000292	-48.677	102694
Cambodians	ITU	BEB	-0.004894	0.000101	-48.669	107098
Naga	Sindhi	IAR	-0.015921	0.000327	-48.662	100592
GIH	She	Manipuri	-0.011708	0.000241	-48.629	102793
JPT	PJL	BEB	-0.005586	0.000115	-48.62	107129
ITU	Japanese	BEB	-0.00521	0.000107	-48.614	107116
Balochi	SHT	IAR	-0.014696	0.000302	-48.606	101946
Khatri	Tujia	Uygur	-0.015312	0.000315	-48.606	100619
ITU	Yizu	BEB	-0.005474	0.000113	-48.6	107083
Gujrati_Brh	CHB	Uygur	-0.013735	0.000283	-48.594	103487
Gujrati_Brh	Naga	IAR	-0.015643	0.000322	-48.58	100572
Drav_AP	TIB	IAR	-0.012024	0.000248	-48.537	102272
Oroqen	Sindhi	Uygur	-0.015564	0.000321	-48.521	100625
Ho	Brahui	BEB	-0.007557	0.000156	-48.49	107077
Khatri	JPT	Manipuri	-0.010943	0.000226	-48.482	103615
Brahui	SHT	IAR	-0.014804	0.000305	-48.466	101934
CHS	STU	BEB	-0.004844	0.0001	-48.465	107135
Ho	Pathan	BEB	-0.006318	0.00013	-48.451	107076
Tripuri	ITU	BEB	-0.00437	9e-05	-48.437	107125
BEB	CHB	Manipuri	-0.008042	0.000166	-48.37	104725
Hezhen	ITU	IAR	-0.011862	0.000245	-48.325	101838
Balochi	Dai	Uygur	-0.015312	0.000317	-48.313	100887
Brahui	Han	Manipuri	-0.0124	0.000257	-48.275	103686
Balochi	She	IAR	-0.014967	0.00031	-48.266	101455
Gujrati_Brh	KHV	Manipuri	-0.010409	0.000216	-48.253	104368
Khatri	Tujia	Manipuri	-0.01272	0.000264	-48.209	102584
Balochi	CDX	Manipuri	-0.011743	0.000244	-48.204	103928
GIH	Naxi	BEB	-0.006509	0.000135	-48.199	107074
Pallan	Han	Manipuri	-0.009905	0.000206	-48.191	103528
ITU	TIB	BEB	-0.005035	0.000104	-48.183	107124
JPT	Sindhi	Manipuri	-0.010944	0.000227	-48.171	103760
Santal	Pathan	BEB	-0.005962	0.000124	-48.104	107091
Jamatia	PJL	BEB	-0.004934	0.000103	-48.089	107115
CHS	Drav_TN	Manipuri	-0.010844	0.000226	-48.08	103403
Balochi	Sherpa_Rol	Uygur	-0.015034	0.000313	-48.073	101622
Balochi	Santal	IE_UTT	-0.006716	0.00014	-48.045	106919
Cambodians	PJL	BEB	-0.005349	0.000111	-48.024	107097
Brahui	SHT	Uygur	-0.015704	0.000327	-48.02	101315
W_Bengal_Brh	JPT	Manipuri	-0.009737	0.000203	-47.964	103658
Burma	GIH	IAR	-0.009484	0.000198	-47.956	103711
Gujrati_Brh	TIB	Manipuri	-0.010562	0.00022	-47.931	103662
Khatri	Yizu	Uygur	-0.01476	0.000308	-47.92	100817
Burma	PJL	IAR	-0.009348	0.000195	-47.881	103754
Pathan	Tu	Uygur	-0.013802	0.000288	-47.862	101219
Pathan	SHK	Uygur	-0.013711	0.000287	-47.856	101895
IE_UTT	Mongola	IAR	-0.010831	0.000226	-47.834	102178
Brahui	Naga	IAR	-0.016977	0.000355	-47.819	100565
CDX	Sindhi	Manipuri	-0.011141	0.000233	-47.817	103939
Brahui	She	IAR	-0.014989	0.000313	-47.817	101444
Iyer	She	Manipuri	-0.011656	0.000244	-47.813	102628
Miaozu	STU	Manipuri	-0.01073	0.000225	-47.786	102864
PJL	TAT	IAR	-0.012767	0.000267	-47.765	101610
Pathan	Tujia	Manipuri	-0.012414	0.00026	-47.764	102641
Jamatia	ITU	BEB	-0.004493	9.4e-05	-47.746	107113
CHS	IE_UTT	Burma	-0.008762	0.000184	-47.744	102370
Iyer	KHV	Manipuri	-0.009669	0.000203	-47.743	104342
Dai	GIH	IAR	-0.011951	0.00025	-47.742	101978
Khatri	TIB	Manipuri	-0.010703	0.000224	-47.733	103590
Daur	IE_UTT	IAR	-0.011151	0.000234	-47.73	101828
Pallan	Han	IAR	-0.010977	0.00023	-47.712	102716
W_Bengal_Brh	CDX	Manipuri	-0.0097	0.000203	-47.704	103821
CHB	STU	BEB	-0.0048	0.000101	-47.694	107143
Brahui	Yizu	Manipuri	-0.013083	0.000274	-47.69	102730
Brahui	Sherpa_Rol	Uygur	-0.015283	0.000321	-47.684	101586
PJL	TAS	IAR	-0.009763	0.000205	-47.671	103381
ITU	She	BEB	-0.005526	0.000116	-47.598	107090
Dai	PJL	IAR	-0.011723	0.000246	-47.594	102013
Iyer	Japanese	Manipuri	-0.010364	0.000218	-47.564	103240
Daur	Sindhi	Uygur	-0.015619	0.000329	-47.526	100514
Iyer	TIB	Manipuri	-0.010245	0.000216	-47.496	103640
Han	Drav_AP	IAR	-0.011668	0.000246	-47.489	102315
Tripuri	PJL	IAR	-0.008917	0.000188	-47.482	103761
Khatri	KHV	Uygur	-0.012876	0.000271	-47.458	103436
Burma	IE_UTT	BEB	-0.003862	8.1e-05	-47.444	107115
Khatri	She	Uygur	-0.015289	0.000322	-47.435	100529
Pallan	CHS	IAR	-0.010977	0.000231	-47.428	103019
CHS	Drav_TN	IAR	-0.01206	0.000254	-47.421	102385
GIH	TAT	IAR	-0.012932	0.000273	-47.41	101576
Japanese	PJL	BEB	-0.00553	0.000117	-47.405	107120
PJL	Yizu	BEB	-0.005852	0.000123	-47.401	107085
W_Bengal_Brh	Sherpa_Rol	IAR	-0.012083	0.000255	-47.386	102140
W_Bengal_Brh	Tujia	Manipuri	-0.011137	0.000235	-47.371	102621
GIH	Oroqen	IAR	-0.012038	0.000254	-47.37	101915
Han	Drav_TN	IAR	-0.012008	0.000254	-47.352	102150
KHV	Pathan	Manipuri	-0.010369	0.000219	-47.348	104374
GIH	Lahu	IAR	-0.012403	0.000262	-47.342	101436
Han	STU	BEB	-0.004797	0.000101	-47.338	107131
KHV	STU	Manipuri	-0.008685	0.000183	-47.33	104836
Iyer	Naga	Manipuri	-0.014066	0.000297	-47.314	102165
Iyer	Tujia	Manipuri	-0.011863	0.000251	-47.299	102644
GIH	SHT	BEB	-0.005956	0.000126	-47.289	107092
Balochi	Tujia	Manipuri	-0.013284	0.000281	-47.286	102646
Gujrati_Brh	Japanese	Manipuri	-0.010872	0.00023	-47.282	103248
Drav_TN	SHK	IAR	-0.012208	0.000258	-47.277	101728
Khatri	KHV	Manipuri	-0.010508	0.000222	-47.269	104264
CHS	ITU	Burma	-0.008868	0.000188	-47.269	102356
Gujrati_Brh	She	Manipuri	-0.012297	0.00026	-47.253	102645
Japanese	STU	Manipuri	-0.009367	0.000198	-47.245	103545
Balochi	JPT	Manipuri	-0.011574	0.000245	-47.2	103748
GIH	TAS	BEB	-0.004913	0.000104	-47.2	107102
ITU	Mongola	IAR	-0.011214	0.000238	-47.2	102186
JPT	Pathan	Manipuri	-0.010757	0.000228	-47.19	103727
Miaozu	PJL	BEB	-0.005948	0.000126	-47.187	107088
Balochi	TIB	Manipuri	-0.011289	0.000239	-47.162	103676
CHS	Drav_AP	IAR	-0.011666	0.000247	-47.134	102565
GIH	Naxi	Manipuri	-0.011943	0.000253	-47.126	102560
Khatri	Naga	IAR	-0.016	0.00034	-47.121	100534
Mongola	PJL	IAR	-0.011295	0.00024	-47.121	102180
Gujrati_Brh	Miaozu	Manipuri	-0.012314	0.000261	-47.099	102681
Khatri	Burma	IAR	-0.010427	0.000221	-47.078	103001
Daur	PJL	IAR	-0.011755	0.00025	-47.072	101829
Lahu	PJL	IAR	-0.012116	0.000257	-47.068	101467
Khatri	Tripuri	IAR	-0.010111	0.000215	-47.003	102995
ITU	Lahu	BEB	-0.005683	0.000121	-46.99	107079
Sindhi	TIB	Manipuri	-0.010716	0.000228	-46.988	103681
She	STU	Manipuri	-0.010552	0.000225	-46.914	102830
ITU	Miaozu	BEB	-0.005638	0.00012	-46.913	107088
BEB	CHS	Manipuri	-0.007848	0.000167	-46.901	104373
Han	Drav_TN	Manipuri	-0.010753	0.000229	-46.892	103211
Daur	ITU	IAR	-0.011509	0.000246	-46.879	101836
Khatri	CDX	Uygur	-0.013291	0.000284	-46.876	102897
IE_UTT	Miaozu	BEB	-0.004947	0.000106	-46.874	107085
Dai	PJL	BEB	-0.006048	0.000129	-46.859	107088
Balochi	SHT	Uygur	-0.015436	0.00033	-46.834	101342
Gujrati_Brh	Burma	IAR	-0.010007	0.000214	-46.822	103159
CHS	STU	Burma	-0.008701	0.000186	-46.802	102373
Tripuri	GIH	IAR	-0.009047	0.000193	-46.765	103703
ITU	Tujia	BEB	-0.005593	0.00012	-46.758	107082
Sindhi	TIB	Uygur	-0.013279	0.000284	-46.737	102624
Mongola	Sindhi	Uygur	-0.013986	0.000299	-46.722	100957
Khatri	She	Manipuri	-0.012285	0.000263	-46.682	102585
Gujrati_Brh	TAT	IAR	-0.013479	0.000289	-46.668	101322
Naxi	PJL	Manipuri	-0.011584	0.000249	-46.613	102577
Khatri	TAS	IAR	-0.01069	0.000229	-46.603	102734
GIH	Hezhen	BEB	-0.006004	0.000129	-46.603	107079
Santal	Brahui	BEB	-0.007219	0.000155	-46.586	107087
Hezhen	STU	IAR	-0.011196	0.00024	-46.578	101846
W_Bengal_Brh	Naga	Manipuri	-0.013628	0.000293	-46.546	102152
W_Bengal_Brh	Miaozu	IAR	-0.0122	0.000262	-46.537	101552
Japanese	IE_UTT	BEB	-0.004582	9.8e-05	-46.535	107111
CHS	PJL	Burma	-0.008795	0.000189	-46.529	102377
Brahui	Dai	Uygur	-0.015679	0.000337	-46.487	100889
Gujrati_Brh	CHS	Uygur	-0.013383	0.000288	-46.462	103101
Gujrati_Brh	JPT	Uygur	-0.013362	0.000288	-46.434	102765
Khatri	Xibo	Uygur	-0.014497	0.000312	-46.425	100563
Balochi	Ho	IE_UTT	-0.006805	0.000147	-46.416	106920
Drav_AP	SHK	IAR	-0.011931	0.000257	-46.405	101878
IE_UTT	TAS	IAR	-0.008981	0.000194	-46.389	103364
GIH	SHK	Manipuri	-0.009951	0.000215	-46.368	103474
Drav_AP	Yizu	Manipuri	-0.01109	0.000239	-46.353	102542
Iyer	Naga	IAR	-0.014723	0.000318	-46.344	100557
W_Bengal_Brh	Tujia	IAR	-0.012178	0.000263	-46.309	101478
Gujrati_Brh	Hezhen	IAR	-0.012648	0.000273	-46.279	101482
CHS	GIH	Burma	-0.008974	0.000194	-46.27	102352
Pathan	Yakut	Uygur	-0.012684	0.000274	-46.263	102678
Cambodians	IE_UTT	BEB	-0.004457	9.6e-05	-46.25	107093
Iyer	Miaozu	Manipuri	-0.011794	0.000255	-46.231	102672
ITU	SHK	Manipuri	-0.009364	0.000203	-46.225	103502
IE_UTT	Oroqen	IAR	-0.010975	0.000238	-46.202	101955
KHV	Sindhi	Manipuri	-0.010501	0.000227	-46.185	104438
Gujrati_Brh	Japanese	Uygur	-0.013538	0.000293	-46.173	101971
GIH	Xibo	IAR	-0.01195	0.000259	-46.173	101884
ITU	Naxi	Manipuri	-0.011173	0.000242	-46.166	102581
Gujrati_Brh	Tu	IAR	-0.012215	0.000265	-46.152	101998
Khatri	Tu	IAR	-0.012293	0.000266	-46.151	101904
Khatri	Japanese	Manipuri	-0.010957	0.000237	-46.141	103167
Miaozu	Sindhi	Manipuri	-0.012567	0.000272	-46.133	102693
W_Bengal_Brh	KHV	IAR	-0.010249	0.000222	-46.13	103662
Mongola	STU	IAR	-0.010682	0.000232	-46.111	102203
W_Bengal_Brh	CDX	IAR	-0.010602	0.00023	-46.076	103179
Gujrati_Brh	Hezhen	Uygur	-0.01427	0.00031	-46.057	100624
Japanese	Sindhi	Manipuri	-0.011017	0.000239	-46.028	103278
Sindhi	Tujia	Uygur	-0.015021	0.000326	-46.016	100789
Balochi	KHV	Manipuri	-0.011074	0.000241	-46.015	104398
W_Bengal_Brh	Japanese	Manipuri	-0.009849	0.000214	-45.977	103202
Pathan	TIB	Manipuri	-0.010392	0.000226	-45.965	103659
Burma	Pathan	IAR	-0.010317	0.000225	-45.936	103138
W_Bengal_Brh	KHV	Manipuri	-0.009134	0.000199	-45.904	104258
Sindhi	Xibo	Uygur	-0.014629	0.000319	-45.902	100747
Sindhi	Yizu	Uygur	-0.014551	0.000317	-45.884	100975
Iyer	Tu	IAR	-0.011883	0.000259	-45.879	101958
Khatri	Tu	Uygur	-0.013214	0.000288	-45.878	101102
GIH	Oroqen	BEB	-0.005844	0.000127	-45.877	107082
Khatri	Miaozu	Uygur	-0.014765	0.000322	-45.859	100694
Maratha	CHB	Manipuri	-0.010904	0.000238	-45.843	103232
Brahui	Burma	IAR	-0.011042	0.000241	-45.83	103164
PJL	Tujia	BEB	-0.005917	0.000129	-45.824	107088
Iyer	TAS	IAR	-0.009777	0.000213	-45.821	102793
GIH	Naga	BEB	-0.006858	0.00015	-45.811	107062
Balochi	Naga	Manipuri	-0.015255	0.000333	-45.804	102184
Naga	Pathan	IAR	-0.015696	0.000343	-45.803	100575
IE_UTT	Naxi	Manipuri	-0.010907	0.000238	-45.801	102578
Ho	Brahui	IE_UTT	-0.007016	0.000153	-45.788	106916
PJL	TIB	BEB	-0.00518	0.000113	-45.784	107124
Balochi	Japanese	Manipuri	-0.011699	0.000256	-45.74	103249
Gujrati_Brh	Tripuri	IAR	-0.009724	0.000213	-45.732	103155
Sindhi	Tujia	Manipuri	-0.012545	0.000274	-45.728	102661
CHB	Drav_Kar	IAR	-0.011502	0.000252	-45.718	102155
Daur	STU	IAR	-0.011054	0.000242	-45.637	101833
CHB	PJL	Uygur	-0.012085	0.000265	-45.614	104236
Balochi	Burma	IAR	-0.010966	0.00024	-45.61	103215
Dai	IE_UTT	BEB	-0.004943	0.000108	-45.607	107085
Miaozu	Sindhi	Uygur	-0.014822	0.000325	-45.604	100868
Brahui	Tujia	Manipuri	-0.013113	0.000288	-45.599	102624
Gujrati_Brh	Han	Uygur	-0.013303	0.000292	-45.594	102655
GIH	TAT	BEB	-0.006065	0.000133	-45.59	107075
Balochi	S_Munda	BEB	-0.007476	0.000164	-45.575	107062
W_Bengal_Brh	Miaozu	Manipuri	-0.011121	0.000244	-45.575	102648
GIH	Mongola	BEB	-0.005707	0.000125	-45.569	107086
Gujrati_Brh	TAS	IAR	-0.010185	0.000224	-45.565	102871
Gujrati_Brh	Dai	IAR	-0.012586	0.000276	-45.556	101630
Gujrati_Brh	KHV	BEB	-0.006958	0.000153	-45.538	107103
Daur	GIH	BEB	-0.005813	0.000128	-45.519	107086
Balochi	TAT	IAR	-0.014501	0.000319	-45.512	101310
Tripuri	Pathan	IAR	-0.009925	0.000218	-45.493	103164
GIH	Tu	BEB	-0.005775	0.000127	-45.452	107080
ITU	TAS	IAR	-0.009253	0.000204	-45.429	103377
ITU	Oroqen	IAR	-0.011381	0.000251	-45.428	101959
W_Bengal_Brh	Naxi	Manipuri	-0.011269	0.000248	-45.416	102423
PJL	Xibo	IAR	-0.011492	0.000253	-45.416	101936
Balochi	Naga	IAR	-0.016337	0.00036	-45.402	100575
ITU	TAT	IAR	-0.011968	0.000264	-45.4	101610
Santal	Brahui	IE_UTT	-0.006966	0.000153	-45.399	106913
IE_UTT	She	BEB	-0.004875	0.000107	-45.395	107087
IE_UTT	SHK	Manipuri	-0.008981	0.000198	-45.38	103506
Pallan	CHS	Burma	-0.008632	0.00019	-45.38	101842
Brahui	Naga	Uygur	-0.017817	0.000393	-45.378	99471
BEB	Han	Manipuri	-0.007825	0.000172	-45.376	104050
Lahu	PJL	BEB	-0.006095	0.000134	-45.355	107077
KHV	Sindhi	Uygur	-0.012749	0.000281	-45.333	103793
Sindhi	TAT	IAR	-0.013859	0.000306	-45.327	101322
Maratha	TIB	IAR	-0.012029	0.000265	-45.317	101611
Miaozu	Pathan	Manipuri	-0.012271	0.000271	-45.314	102674
Dai	IE_UTT	IAR	-0.010629	0.000235	-45.305	102028
Khatri	Naga	Manipuri	-0.014926	0.00033	-45.28	102145
Gujrati_Brh	CDX	BEB	-0.00713	0.000158	-45.265	107084
Khatri	Hezhen	IAR	-0.012696	0.000281	-45.252	101387
Oroqen	PJL	IAR	-0.011516	0.000255	-45.245	101955
ITU	SHK	BEB	-0.004892	0.000108	-45.235	107109
Pathan	TAT	IAR	-0.013806	0.000305	-45.228	101316
Pathan	She	Manipuri	-0.012033	0.000266	-45.224	102641
ITU	Tu	BEB	-0.0049	0.000108	-45.206	107093
BEB	CHS	Burma	-0.007654	0.000169	-45.199	102372
Maratha	CHB	IAR	-0.012294	0.000272	-45.187	102138
Tripuri	IE_UTT	BEB	-0.00381	8.4e-05	-45.18	107114
Pallan	Yizu	IAR	-0.01175	0.00026	-45.153	101533
W_Bengal_Brh	CHS	Burma	-0.008592	0.00019	-45.151	101986
Lahu	Pathan	IAR	-0.013283	0.000294	-45.124	101143
Hezhen	Sindhi	IAR	-0.012882	0.000285	-45.123	101533
Naga	Sindhi	Manipuri	-0.014805	0.000328	-45.111	102177
IE_UTT	Xibo	IAR	-0.010918	0.000242	-45.109	101927
GIH	Xibo	BEB	-0.005843	0.00013	-45.073	107081
Tripuri	Brahui	IAR	-0.010828	0.00024	-45.066	103157
Lahu	IE_UTT	BEB	-0.005044	0.000112	-45.064	107075
Gujrati_Brh	Mongola	IAR	-0.01171	0.00026	-45.063	101802
Naxi	STU	Manipuri	-0.010766	0.000239	-45.054	102593
IE_UTT	TAT	IAR	-0.011571	0.000257	-45.026	101601
Ho	Sindhi	BEB	-0.005593	0.000124	-45.004	107080
W_Bengal_Brh	She	IAR	-0.012057	0.000268	-44.995	101415
She	Sindhi	Uygur	-0.015228	0.000338	-44.989	100705
Brahui	Naga	Manipuri	-0.015555	0.000346	-44.987	102159
Jamatia	IE_UTT	BEB	-0.003929	8.7e-05	-44.975	107107
Drav_TN	Yizu	Manipuri	-0.011171	0.000249	-44.95	102507
W_Bengal_Brh	Naga	IAR	-0.013866	0.000309	-44.911	100569
Drav_Kar	TIB	IAR	-0.011269	0.000251	-44.907	101682
Drav_TN	SHT	IAR	-0.012349	0.000275	-44.897	101388
Khatri	Miaozu	Manipuri	-0.012385	0.000276	-44.883	102627
Maratha	CHS	Manipuri	-0.010754	0.00024	-44.883	103048
ITU	TAS	BEB	-0.004073	9.1e-05	-44.867	107107
ITU	Xibo	IAR	-0.011321	0.000252	-44.867	101935
Drav_AP	Yizu	IAR	-0.0124	0.000277	-44.813	101286
Pallan	SHK	IAR	-0.011253	0.000251	-44.807	102180
Dai	Pathan	IAR	-0.012738	0.000284	-44.796	101632
Dai	ITU	IAR	-0.010876	0.000243	-44.794	102031
Sindhi	Tu	IAR	-0.012359	0.000276	-44.778	102053
Balochi	Naga	Uygur	-0.017021	0.00038	-44.762	99475
Brahui	CDX	Manipuri	-0.011479	0.000256	-44.755	103888
JPT	Drav_TN	IAR	-0.011416	0.000255	-44.745	102212
Iyer	SHK	Manipuri	-0.009744	0.000218	-44.741	103237
Dai	Sindhi	IAR	-0.012843	0.000287	-44.741	101659
Pallan	Yizu	Manipuri	-0.010422	0.000233	-44.735	102681
Balochi	Miaozu	Manipuri	-0.01317	0.000294	-44.728	102678
Brahui	TAS	IAR	-0.011416	0.000255	-44.728	102848
BEB	Yizu	Manipuri	-0.008383	0.000187	-44.713	102954
CDX	Drav_AP	Manipuri	-0.009456	0.000211	-44.708	103478
PJL	She	BEB	-0.005801	0.00013	-44.674	107091
Pathan	Sherpa_Rol	Uygur	-0.013358	0.000299	-44.658	101660
PJL	SHK	Manipuri	-0.009562	0.000214	-44.655	103507
IE_UTT	Yizu	BEB	-0.004767	0.000107	-44.651	107085
Khatri	SHK	Uygur	-0.013021	0.000292	-44.649	101724
Ho	Khatri	BEB	-0.005938	0.000133	-44.641	107077
STU	SHK	Manipuri	-0.00895	0.000201	-44.639	103519
S_Munda	Pathan	BEB	-0.006473	0.000145	-44.63	107059
Lahu	Sindhi	IAR	-0.013284	0.000298	-44.625	101171
Sindhi	Tu	Uygur	-0.013119	0.000294	-44.619	101299
Jamatia	Khatri	IAR	-0.010369	0.000232	-44.613	102795
Jamatia	GIH	IAR	-0.009212	0.000207	-44.609	103443
Burma	Sindhi	IAR	-0.010432	0.000234	-44.583	103242
W_Bengal_Brh	She	Manipuri	-0.010881	0.000244	-44.582	102611
Tripuri	Sindhi	IAR	-0.009982	0.000224	-44.577	103231
Hezhen	PJL	Uygur	-0.012827	0.000288	-44.573	101009
Pathan	SHT	Uygur	-0.013789	0.000309	-44.56	101372
Khatri	Mongola	IAR	-0.0119	0.000267	-44.521	101701
Brahui	JPT	Manipuri	-0.01148	0.000258	-44.499	103717
Sindhi	TAS	IAR	-0.010565	0.000237	-44.499	102931
Burusho	CHB	Uygur	-0.012245	0.000275	-44.484	103504
Japanese	Pathan	Manipuri	-0.010728	0.000241	-44.476	103245
Balochi	Santal	PJL	-0.00605	0.000136	-44.474	106948
Iyer	Hezhen	IAR	-0.012339	0.000278	-44.459	101455
ITU	Mongola	BEB	-0.004956	0.000112	-44.435	107096
Khatri	Naxi	Uygur	-0.014561	0.000328	-44.418	100103
Drav_TN	Yizu	IAR	-0.012683	0.000286	-44.404	101189
Naxi	Pathan	Manipuri	-0.012278	0.000277	-44.396	102445
Dai	Pathan	Uygur	-0.0138	0.000311	-44.39	100938
Naga	Pathan	Manipuri	-0.014588	0.000329	-44.379	102177
Balochi	TAS	IAR	-0.011178	0.000252	-44.357	102885
Burma	IE_UTT	IAR	-0.008362	0.000189	-44.354	103756
Gujrati_Brh	Naxi	Manipuri	-0.012207	0.000275	-44.35	102451
Khatri	Dai	IAR	-0.012871	0.00029	-44.35	101533
Jamatia	PJL	IAR	-0.009072	0.000205	-44.344	103492
Burma	STU	BEB	-0.003853	8.7e-05	-44.313	107119
ITU	Oroqen	BEB	-0.005019	0.000113	-44.256	107089
Burusho	CHB	IAR	-0.01046	0.000237	-44.218	103739
She	Sindhi	Manipuri	-0.012346	0.000279	-44.207	102663
Gujrati_Brh	Lahu	IAR	-0.012984	0.000294	-44.203	101159
Burma	ITU	IAR	-0.008511	0.000193	-44.195	103769
CDX	Sindhi	Uygur	-0.013057	0.000295	-44.194	103224
STU	TAS	IAR	-0.008806	0.000199	-44.169	103382
JPT	STU	BEB	-0.004532	0.000103	-44.166	107127
Balochi	She	Manipuri	-0.012955	0.000293	-44.147	102634
CHB	IE_UTT	Burma	-0.008397	0.00019	-44.133	103171
Lahu	IE_UTT	IAR	-0.011075	0.000251	-44.123	101463
Sindhi	Yakut	Uygur	-0.012568	0.000285	-44.121	102785
CHB	ITU	Burma	-0.008559	0.000194	-44.112	103155
Iyer	Naxi	Manipuri	-0.011731	0.000266	-44.102	102437
BEB	TIB	IAR	-0.009011	0.000204	-44.072	103507
Brahui	S_Munda	BEB	-0.007714	0.000175	-44.064	107061
Iyer	Mongola	IAR	-0.011426	0.000259	-44.051	101778
Hezhen	ITU	BEB	-0.00521	0.000118	-44.033	107093
Iyer	CHS	Burma	-0.008966	0.000204	-44.03	102017
Drav_TN	Sherpa_Rol	IAR	-0.012121	0.000275	-44.028	101576
Balochi	Tripuri	IAR	-0.010508	0.000239	-44.011	103192
Gujrati_Brh	Oroqen	Uygur	-0.013868	0.000315	-43.998	100605
Khatri	Yakut	Uygur	-0.012378	0.000281	-43.991	102545
Brahui	TAT	IAR	-0.014794	0.000336	-43.985	101303
Dai	PJL	Manipuri	-0.010214	0.000232	-43.977	102947
Balochi	Gond	PJL	-0.005412	0.000123	-43.955	106938
Gujrati_Brh	Jamatia	IAR	-0.009886	0.000225	-43.951	102935
ITU	Sherpa_Rol	BEB	-0.004886	0.000111	-43.896	107109
Burusho	CHS	IAR	-0.010496	0.000239	-43.879	103323
Oroqen	STU	IAR	-0.010844	0.000247	-43.861	101976
Gujrati_Brh	CHS	Burma	-0.008964	0.000204	-43.851	102042
Drav_AP	Tujia	Manipuri	-0.011158	0.000255	-43.843	102477
Khatri	Santal	BEB	-0.005766	0.000132	-43.783	107075
CHB	STU	Burma	-0.008425	0.000193	-43.768	103174
STU	Xibo	IAR	-0.010793	0.000247	-43.762	101940
Santal	Sindhi	BEB	-0.005297	0.000121	-43.76	107085
Lahu	PJL	Manipuri	-0.010658	0.000244	-43.755	102636
Balochi	Lahu	Uygur	-0.01527	0.000349	-43.752	100210
Naxi	Sindhi	Uygur	-0.01452	0.000332	-43.713	100233
Drav_TN	TIB	Manipuri	-0.009651	0.000221	-43.71	103192
STU	TAT	IAR	-0.011349	0.00026	-43.71	101611
Iyer	TAT	IAR	-0.012726	0.000291	-43.707	101286
Iyer	Burma	IAR	-0.009199	0.000211	-43.701	103121
Pathan	Tu	IAR	-0.011977	0.000274	-43.697	101989
Drav_AP	TIB	Manipuri	-0.009614	0.00022	-43.668	103255
Pathan	TAS	IAR	-0.010385	0.000238	-43.666	102847
Japanese	Drav_TN	IAR	-0.011532	0.000264	-43.648	101773
Pallan	JPT	IAR	-0.010335	0.000237	-43.633	102797
Maratha	CHS	IAR	-0.011944	0.000274	-43.625	101871
Brahui	Hezhen	IAR	-0.013644	0.000313	-43.617	101475
Pallan	Tujia	Manipuri	-0.010514	0.000241	-43.606	102575
IE_UTT	TIB	BEB	-0.004211	9.7e-05	-43.592	107114
Tripuri	STU	BEB	-0.003825	8.8e-05	-43.589	107123
Brahui	Lahu	IAR	-0.014069	0.000323	-43.56	101135
Burusho	Yizu	IAR	-0.01102	0.000253	-43.556	101716
Gujrati_Brh	CHS	BEB	-0.006984	0.00016	-43.539	107088
ITU	Lahu	IAR	-0.011324	0.00026	-43.524	101476
Dai	GIH	Manipuri	-0.010472	0.000241	-43.523	102927
Naxi	Sindhi	Manipuri	-0.012375	0.000284	-43.515	102445
JPT	PJL	Uygur	-0.011725	0.000269	-43.507	103437
Brahui	Dai	IAR	-0.013653	0.000314	-43.501	101597
GIH	Lahu	Manipuri	-0.010975	0.000252	-43.491	102629
Balochi	Lahu	IAR	-0.013899	0.00032	-43.483	101162
Iyer	KHV	BEB	-0.006127	0.000141	-43.476	107102
STU	Yizu	BEB	-0.004753	0.000109	-43.469	107089
Khatri	TAT	IAR	-0.013874	0.000319	-43.456	101239
Khatri	Naxi	Manipuri	-0.012295	0.000283	-43.455	102399
CHB	GIH	Burma	-0.008612	0.000198	-43.446	103161
JPT	Drav_AP	Manipuri	-0.009438	0.000217	-43.43	103326
GIH	SHT	Manipuri	-0.010187	0.000235	-43.419	103150
Pallan	Naxi	IAR	-0.011903	0.000274	-43.401	101064
Burusho	CHS	Uygur	-0.012069	0.000278	-43.386	103143
Maratha	Han	Manipuri	-0.01057	0.000244	-43.372	102877
Pallan	Naga	Manipuri	-0.012584	0.00029	-43.369	102151
W_Bengal_Brh	SHK	Manipuri	-0.00928	0.000214	-43.368	103228
Oroqen	PJL	Uygur	-0.012607	0.000291	-43.357	100976
Gujrati_Brh	Daur	Uygur	-0.014097	0.000325	-43.343	100517
Balochi	Naxi	Manipuri	-0.012945	0.000299	-43.324	102441
Santal	Brahui	PJL	-0.006413	0.000148	-43.295	106945
Cambodians	STU	BEB	-0.004196	9.7e-05	-43.295	107101
Mongola	Sindhi	IAR	-0.011856	0.000274	-43.284	101827
JPT	Drav_AP	IAR	-0.011131	0.000257	-43.261	102366
W_Bengal_Brh	Tu	IAR	-0.010941	0.000253	-43.247	101957
Balochi	Hezhen	IAR	-0.013409	0.00031	-43.243	101491
Tripuri	IE_UTT	IAR	-0.00789	0.000182	-43.237	103754
Gond	Brahui	PJL	-0.005742	0.000133	-43.232	106942
CHS	PJL	Uygur	-0.011669	0.00027	-43.231	103818
STU	TIB	BEB	-0.00433	0.0001	-43.22	107125
Brahui	Japanese	Manipuri	-0.011514	0.000266	-43.216	103247
ITU	Naxi	BEB	-0.005306	0.000123	-43.196	107082
Korwa	Brahui	BEB	-0.007425	0.000172	-43.192	107071
Japanese	PJL	Uygur	-0.011895	0.000275	-43.177	102540
IE_UTT	Tujia	BEB	-0.004785	0.000111	-43.165	107084
Ho	Brahui	STU	-0.006517	0.000151	-43.135	106928
S_Munda	Sindhi	BEB	-0.005903	0.000137	-43.13	107061
Jamatia	Sindhi	IAR	-0.010337	0.00024	-43.119	102993
Brahui	TIB	Manipuri	-0.011069	0.000257	-43.104	103666
Naxi	PJL	BEB	-0.005637	0.000131	-43.104	107082
Balochi	Ho	PJL	-0.00614	0.000143	-43.045	106945
Brahui	Tu	IAR	-0.012612	0.000293	-43.029	102004
Han	IE_UTT	Burma	-0.008361	0.000194	-43.029	101903
Sindhi	SHK	Uygur	-0.012963	0.000301	-43.016	101966
Pallan	SHT	IAR	-0.011342	0.000264	-43.014	101793
Ho	PJL	BEB	-0.003322	7.7e-05	-43.009	107104
Dai	STU	IAR	-0.010186	0.000237	-43.004	102039
Ho	Brahui	PJL	-0.006465	0.00015	-42.983	106948
Gujrati_Brh	Mongola	Uygur	-0.012543	0.000292	-42.962	100908
Brahui	Miaozu	Manipuri	-0.012898	0.0003	-42.936	102661
Maratha	Han	IAR	-0.011801	0.000275	-42.911	101659
CHB	PJL	Burma	-0.008369	0.000195	-42.908	103181
Balochi	Ho	STU	-0.006224	0.000145	-42.902	106917
Iyer	Daur	IAR	-0.011794	0.000275	-42.901	101441
Drav_TN	Naxi	IAR	-0.012865	0.0003	-42.899	100762
Gujrati_Brh	SHK	Manipuri	-0.010007	0.000233	-42.896	103269
ITU	Xibo	BEB	-0.005048	0.000118	-42.881	107094
Balochi	Dai	IAR	-0.013445	0.000314	-42.862	101622
Pallan	CHB	Burma	-0.008397	0.000196	-42.859	102468
Khatri	S_Munda	BEB	-0.006206	0.000145	-42.852	107058
Dai	STU	BEB	-0.004787	0.000112	-42.832	107091
Hezhen	Pathan	IAR	-0.012335	0.000288	-42.822	101458
Drav_AP	Miaozu	IAR	-0.011905	0.000278	-42.815	101223
Brahui	KHV	Manipuri	-0.010914	0.000255	-42.812	104357
Jamatia	Brahui	IAR	-0.011035	0.000258	-42.796	102930
Balochi	Santal	STU	-0.006015	0.000141	-42.775	106908
CHS	Drav_Kar	IAR	-0.011094	0.00026	-42.748	101909
Han	PJL	Uygur	-0.011643	0.000272	-42.744	103296
STU	Tujia	BEB	-0.004898	0.000115	-42.739	107091
CHS	Sindhi	Burma	-0.008897	0.000208	-42.729	102120
Drav_TN	She	IAR	-0.012181	0.000285	-42.717	101042
CHS	Pathan	Burma	-0.008801	0.000206	-42.699	102061
Han	ITU	Burma	-0.008496	0.000199	-42.697	101895
Daur	Sindhi	IAR	-0.012438	0.000291	-42.692	101517
Brahui	Lahu	Uygur	-0.015599	0.000366	-42.673	100190
Tripuri	ITU	IAR	-0.008059	0.000189	-42.669	103765
Gujrati_Brh	Tujia	Uygur	-0.013429	0.000315	-42.66	100770
Balochi	S_Munda	IE_UTT	-0.00661	0.000155	-42.655	106907
Pallan	CDX	Manipuri	-0.008726	0.000205	-42.642	103751
Pallan	Japanese	IAR	-0.010464	0.000245	-42.63	102263
Iyer	Oroqen	IAR	-0.011789	0.000277	-42.629	101553
Santal	Pathan	IE_UTT	-0.005362	0.000126	-42.627	106913
Burusho	CHS	Manipuri	-0.009211	0.000216	-42.602	103975
Miaozu	STU	BEB	-0.004853	0.000114	-42.572	107090
Burusho	TIB	IAR	-0.010089	0.000237	-42.551	102953
Pallan	Tu	IAR	-0.010548	0.000248	-42.525	101834
BEB	Naga	Manipuri	-0.010369	0.000244	-42.518	102282
Han	STU	Burma	-0.008344	0.000196	-42.517	101908
KHV	Drav_AP	Manipuri	-0.008824	0.000208	-42.504	103834
Tharu	GIH	BEB	-0.003936	9.3e-05	-42.496	107101
Pallan	Sherpa_Rol	IAR	-0.011099	0.000261	-42.484	102008
Gond	Brahui	IE_UTT	-0.005749	0.000135	-42.482	106903
Drav_AP	Naxi	IAR	-0.012518	0.000295	-42.479	100827
Khatri	Daur	IAR	-0.01231	0.00029	-42.476	101412
Gujrati_Brh	Xibo	Uygur	-0.013118	0.000309	-42.465	100702
ITU	Naga	BEB	-0.005678	0.000134	-42.455	107070
BEB	TIB	Manipuri	-0.007294	0.000172	-42.45	103999
BEB	CHB	IAR	-0.008571	0.000202	-42.448	104460
Iyer	CDX	BEB	-0.006234	0.000147	-42.443	107081
Pallan	Tujia	IAR	-0.011466	0.00027	-42.442	101403
Khatri	Lahu	IAR	-0.013156	0.00031	-42.434	101073
Maratha	Yizu	IAR	-0.012677	0.000299	-42.431	100859
ITU	TAT	BEB	-0.004934	0.000116	-42.424	107081
Drav_AP	SHT	IAR	-0.012014	0.000283	-42.424	101524
Burma	STU	IAR	-0.008068	0.00019	-42.405	103776
Gujrati_Brh	Daur	IAR	-0.012212	0.000288	-42.401	101491
CHB	Drav_Kar	Manipuri	-0.010206	0.000241	-42.351	103266
Iyer	CHS	BEB	-0.006271	0.000148	-42.344	107085
Jamatia	Pathan	IAR	-0.010177	0.00024	-42.335	102933
Burusho	JPT	Uygur	-0.012041	0.000284	-42.326	102802
Drav_Kar	SHK	IAR	-0.011123	0.000263	-42.319	101386
Japanese	STU	BEB	-0.004473	0.000106	-42.31	107120
Drav_Kar	Han	IAR	-0.011034	0.000261	-42.308	101693
Iyer	Tripuri	IAR	-0.008855	0.000209	-42.306	103132
IE_UTT	SHK	BEB	-0.004135	9.8e-05	-42.302	107103
IE_UTT	Naxi	BEB	-0.004663	0.00011	-42.296	107082
Pallan	TIB	Manipuri	-0.008922	0.000211	-42.292	103484
Han	PJL	Burma	-0.008347	0.000197	-42.289	101910
Lahu	STU	BEB	-0.004879	0.000115	-42.281	107078
Balochi	Korwa	IE_UTT	-0.006602	0.000156	-42.251	106908
BEB	CHB	Burma	-0.007425	0.000176	-42.25	103172
CDX	IE_UTT	Burma	-0.00787	0.000186	-42.24	102306
Balochi	Gond	IE_UTT	-0.005531	0.000131	-42.238	106903
Daur	PJL	Uygur	-0.012743	0.000302	-42.232	100869
Daur	ITU	BEB	-0.004925	0.000117	-42.221	107092
Drav_AP	Tujia	IAR	-0.012092	0.000287	-42.197	101171
Balochi	Korwa	BEB	-0.007054	0.000167	-42.156	107074
She	STU	BEB	-0.004764	0.000113	-42.142	107091
Drav_TN	Tujia	IAR	-0.012288	0.000292	-42.125	101087
ITU	Lahu	Manipuri	-0.010163	0.000241	-42.112	102640
BEB	SHK	IAR	-0.008996	0.000214	-42.095	102907
Iyer	Dai	IAR	-0.011488	0.000273	-42.028	101594
Japanese	Drav_AP	IAR	-0.011104	0.000264	-42.017	101906
Iyer	Xibo	IAR	-0.011694	0.000278	-42.012	101547
Jamatia	STU	BEB	-0.003937	9.4e-05	-42	107117
Gujrati_Brh	Tripuri	BEB	-0.00588	0.00014	-41.983	107076
Gujrati_Brh	Oroqen	IAR	-0.01188	0.000283	-41.956	101592
ITU	Tu	Manipuri	-0.008882	0.000212	-41.946	103275
Burusho	CHB	Manipuri	-0.008969	0.000214	-41.919	104288
Dai	ITU	Manipuri	-0.009663	0.000231	-41.902	102952
Gujrati_Brh	Burma	BEB	-0.005744	0.000137	-41.9	107080
W_Bengal_Brh	Hezhen	IAR	-0.011069	0.000264	-41.896	101461
Iyer	CHB	BEB	-0.006123	0.000146	-41.891	107089
Khatri	Sherpa_Rol	Uygur	-0.012783	0.000305	-41.89	101514
Khatri	SHT	Uygur	-0.013088	0.000312	-41.883	101240
Burusho	Han	IAR	-0.010237	0.000244	-41.878	102984
Lahu	STU	IAR	-0.010624	0.000254	-41.876	101475
Burusho	Japanese	Uygur	-0.012121	0.00029	-41.865	102023
W_Bengal_Brh	CHB	Burma	-0.008228	0.000197	-41.857	102692
CHS	Drav_Kar	Burma	-0.008776	0.00021	-41.841	101080
W_Bengal_Brh	TAS	IAR	-0.009159	0.000219	-41.781	102790
Dai	IE_UTT	Manipuri	-0.009402	0.000225	-41.774	102956
Maratha	SHK	IAR	-0.011986	0.000287	-41.759	101348
Drav_Kar	Yizu	IAR	-0.011759	0.000282	-41.755	100923
Gujrati_Brh	Jamatia	BEB	-0.005972	0.000143	-41.751	107073
Gujrati_Brh	CHB	BEB	-0.006734	0.000161	-41.748	107094
Korwa	Pathan	BEB	-0.006104	0.000146	-41.727	107071
PJL	Xibo	Uygur	-0.01179	0.000283	-41.666	101075
Lahu	IE_UTT	Manipuri	-0.009901	0.000238	-41.646	102641
BEB	Tujia	Manipuri	-0.008306	0.000199	-41.645	102851
GIH	Han	Burma	-0.008513	0.000204	-41.642	101891
Gujrati_Brh	Han	BEB	-0.006798	0.000163	-41.629	107083
Iyer	Lahu	IAR	-0.011951	0.000287	-41.621	101134
Drav_AP	Naga	Manipuri	-0.013264	0.000319	-41.594	102075
Pallan	JPT	Manipuri	-0.008622	0.000207	-41.571	103576
Oroqen	Sindhi	IAR	-0.012282	0.000295	-41.571	101637
PJL	Sherpa_Rol	BEB	-0.005036	0.000121	-41.56	107107
Santal	Brahui	STU	-0.006346	0.000153	-41.555	106919
Balochi	Tu	IAR	-0.012342	0.000297	-41.523	102021
Gujrati_Brh	Dai	Manipuri	-0.010954	0.000264	-41.52	102755
Sindhi	SHT	Uygur	-0.01303	0.000314	-41.502	101458
Khatri	Oroqen	IAR	-0.012133	0.000292	-41.501	101508
Burusho	Han	Uygur	-0.011904	0.000287	-41.49	102695
Khatri	CHS	Burma	-0.008854	0.000213	-41.487	101918
Burusho	Hezhen	Uygur	-0.01266	0.000305	-41.486	100678
CHS	Drav_AP	Burma	-0.00868	0.000209	-41.481	101546
W_Bengal_Brh	Mongola	IAR	-0.010497	0.000253	-41.445	101763
PJL	SHT	Manipuri	-0.009777	0.000236	-41.426	103178
S_Munda	PJL	BEB	-0.003564	8.6e-05	-41.418	107080
Drav_AP	Miaozu	Manipuri	-0.010929	0.000264	-41.415	102475
PJL	SHK	BEB	-0.005013	0.000121	-41.404	107109
CDX	Drav_AP	IAR	-0.010255	0.000248	-41.395	102606
Gujrati_Brh	She	Uygur	-0.01361	0.000329	-41.392	100681
Brahui	She	Manipuri	-0.012625	0.000305	-41.379	102636
Brahui	S_Munda	IE_UTT	-0.00686	0.000166	-41.377	106900
Naga	Pathan	Uygur	-0.015576	0.000377	-41.368	99499
Balochi	Jamatia	IAR	-0.010869	0.000263	-41.366	102972
Gujrati_Brh	Xibo	IAR	-0.011924	0.000288	-41.358	101581
Lahu	STU	Manipuri	-0.009613	0.000232	-41.355	102646
ITU	SHT	Manipuri	-0.009471	0.000229	-41.343	103177
Sindhi	SHK	Manipuri	-0.010164	0.000246	-41.341	103270
CHS	Drav_TN	Burma	-0.008838	0.000214	-41.327	101407
Korwa	Brahui	IE_UTT	-0.006984	0.000169	-41.314	106898
Pallan	Han	Burma	-0.00831	0.000201	-41.308	101462
JPT	Drav_TN	Manipuri	-0.009521	0.000231	-41.248	103235
Ho	Pathan	IE_UTT	-0.00543	0.000132	-41.247	106922
STU	Tu	BEB	-0.00433	0.000105	-41.237	107098
CDX	Drav_TN	Manipuri	-0.009504	0.000231	-41.229	103379
W_Bengal_Brh	TAT	IAR	-0.012045	0.000292	-41.216	101287
Drav_AP	Sherpa_Rol	IAR	-0.011728	0.000285	-41.207	101685
Tripuri	STU	IAR	-0.00762	0.000185	-41.196	103770
CDX	ITU	Burma	-0.007887	0.000192	-41.176	102289
Maratha	CHS	Burma	-0.00904	0.00022	-41.173	101001
Iyer	Han	BEB	-0.006118	0.000149	-41.15	107078
Balochi	S_Munda	PJL	-0.006019	0.000146	-41.14	106930
Pallan	KHV	Manipuri	-0.008176	0.000199	-41.128	104150
Japanese	Drav_AP	Manipuri	-0.009389	0.000228	-41.128	102959
IE_UTT	SHT	Manipuri	-0.009109	0.000222	-41.117	103176
Burusho	KHV	IAR	-0.009292	0.000226	-41.114	103872
Pallan	Miaozu	Manipuri	-0.010164	0.000247	-41.112	102618
Gujrati_Brh	TIB	Uygur	-0.011558	0.000281	-41.105	102565
CDX	Sindhi	BEB	-0.007271	0.000177	-41.041	107088
IE_UTT	TAS	BEB	-0.003411	8.3e-05	-41.041	107110
BEB	Han	Burma	-0.007347	0.000179	-41.022	101906
Iyer	CHB	Burma	-0.00858	0.000209	-41.019	102733
CHS	Drav_Kar	Manipuri	-0.009995	0.000244	-41.019	103103
Drav_TN	Miaozu	IAR	-0.012161	0.000296	-41.018	101135
GIH	Sherpa_Rol	Manipuri	-0.009721	0.000237	-40.999	103347
CHB	GIH	Uygur	-0.011516	0.000281	-40.996	104180
Gujrati_Brh	S_Munda	BEB	-0.004943	0.000121	-40.982	107060
CDX	GIH	Burma	-0.008073	0.000197	-40.975	102287
KHV	Drav_AP	IAR	-0.009837	0.00024	-40.966	102999
Drav_AP	Naga	IAR	-0.013402	0.000327	-40.943	100400
Lahu	Pathan	Uygur	-0.013848	0.000338	-40.936	100221
Drav_TN	Tujia	Manipuri	-0.01115	0.000272	-40.929	102419
Pallan	Miaozu	IAR	-0.01116	0.000273	-40.926	101488
Burusho	Oroqen	Uygur	-0.012466	0.000305	-40.922	100681
Dai	STU	Manipuri	-0.009123	0.000223	-40.904	102964
Khatri	Dai	Uygur	-0.01303	0.000319	-40.897	100818
Balochi	SHK	Manipuri	-0.010678	0.000261	-40.882	103264
Drav_TN	Miaozu	Manipuri	-0.010982	0.000269	-40.88	102452
Brahui	CHS	Burma	-0.009115	0.000223	-40.875	102051
Iyer	Dai	Manipuri	-0.010037	0.000246	-40.849	102771
Gujrati_Brh	Yizu	Uygur	-0.012859	0.000315	-40.845	100972
CDX	PJL	Burma	-0.00791	0.000194	-40.818	102309
Pallan	She	IAR	-0.011084	0.000272	-40.804	101378
KHV	Sindhi	BEB	-0.007135	0.000175	-40.78	107107
CHB	Sindhi	Burma	-0.008423	0.000207	-40.765	102867
Burusho	CDX	IAR	-0.009684	0.000238	-40.753	103324
Balochi	CHS	Burma	-0.00893	0.000219	-40.748	102077
Hezhen	ITU	Manipuri	-0.009589	0.000235	-40.746	102943
STU	Tu	Manipuri	-0.008571	0.000211	-40.691	103289
Balochi	Santal	ITU	-0.005805	0.000143	-40.683	106897
KHV	Drav_TN	IAR	-0.010141	0.000249	-40.671	102784
W_Bengal_Brh	Daur	IAR	-0.010826	0.000266	-40.658	101448
ITU	SHT	BEB	-0.004807	0.000118	-40.636	107100
BEB	SHT	IAR	-0.009087	0.000224	-40.63	102410
GIH	Hezhen	Manipuri	-0.009941	0.000245	-40.626	102916
Pallan	CDX	IAR	-0.009545	0.000235	-40.614	103051
Tharu	PJL	BEB	-0.00357	8.8e-05	-40.607	107115
PJL	TAT	BEB	-0.005354	0.000132	-40.599	107078
Drav_AP	Tu	IAR	-0.010882	0.000268	-40.597	101525
Iyer	JPT	BEB	-0.005929	0.000146	-40.578	107078
Khatri	SHK	Manipuri	-0.0101	0.000249	-40.572	103179
Mongola	Pathan	IAR	-0.011371	0.00028	-40.552	101801
Pallan	Japanese	Manipuri	-0.008731	0.000215	-40.536	103145
Khatri	Naga	Uygur	-0.014976	0.000369	-40.533	99426
GIH	Tu	Manipuri	-0.009317	0.00023	-40.51	103249
Maratha	Yizu	Manipuri	-0.011192	0.000276	-40.495	102325
PJL	TAS	BEB	-0.004205	0.000104	-40.493	107114
STU	SHT	Manipuri	-0.009153	0.000226	-40.481	103191
Pallan	KHV	IAR	-0.009207	0.000227	-40.481	103503
Mongola	STU	BEB	-0.00432	0.000107	-40.464	107099
Dai	Pathan	Manipuri	-0.01084	0.000268	-40.449	102777
Balochi	Dai	Manipuri	-0.011575	0.000286	-40.438	102773
Drav_AP	Naxi	Manipuri	-0.011059	0.000274	-40.426	102282
Balochi	N_Munda	BEB	-0.006942	0.000172	-40.425	107061
Burusho	SHK	IAR	-0.010111	0.00025	-40.415	102441
ITU	Yakut	BEB	-0.004202	0.000104	-40.386	107130
Dai	Sindhi	Manipuri	-0.010935	0.000271	-40.367	102779
IE_UTT	Tu	Manipuri	-0.008481	0.00021	-40.354	103282
CDX	STU	Burma	-0.007716	0.000191	-40.342	102313
Gujrati_Brh	Yakut	Uygur	-0.011375	0.000282	-40.334	102711
Burusho	CHS	Burma	-0.007622	0.000189	-40.315	102051
BEB	Han	IAR	-0.008194	0.000203	-40.307	103594
BEB	JPT	Manipuri	-0.006942	0.000172	-40.299	104115
Oroqen	Pathan	IAR	-0.011793	0.000293	-40.299	101589
Jamatia	IE_UTT	IAR	-0.00808	0.000201	-40.291	103489
Tripuri	W_Bengal_Brh	IAR	-0.008172	0.000203	-40.27	103076
Gujrati_Brh	Miaozu	Uygur	-0.013005	0.000323	-40.265	100840
W_Bengal_Brh	Han	Burma	-0.008181	0.000203	-40.262	101586
Daur	Pathan	IAR	-0.011955	0.000297	-40.262	101475
Pallan	Naga	IAR	-0.01274	0.000316	-40.257	100542
Iyer	Tripuri	BEB	-0.005105	0.000127	-40.25	107077
CDX	Drav_TN	IAR	-0.010507	0.000261	-40.249	102394
Drav_AP	She	Manipuri	-0.010683	0.000265	-40.243	102450
Korwa	Sindhi	BEB	-0.005513	0.000137	-40.238	107074
Brahui	Daur	IAR	-0.012861	0.00032	-40.236	101477
Gujrati_Brh	Lahu	Manipuri	-0.011402	0.000283	-40.22	102506
Iyer	Jamatia	IAR	-0.009035	0.000225	-40.209	102891
Burusho	Yizu	Manipuri	-0.009436	0.000235	-40.188	102770
Khatri	Dai	Manipuri	-0.011004	0.000274	-40.163	102691
Brahui	Naxi	Manipuri	-0.012816	0.000319	-40.151	102431
Pathan	SHK	Manipuri	-0.009854	0.000245	-40.151	103255
Pallan	Mongola	IAR	-0.01033	0.000257	-40.143	101659
Gujrati_Brh	Dai	BEB	-0.007137	0.000178	-40.131	107060
IE_UTT	Tu	BEB	-0.004126	0.000103	-40.099	107092
IE_UTT	Sherpa_Rol	BEB	-0.004087	0.000102	-40.099	107101
Burusho	Han	Manipuri	-0.008909	0.000222	-40.096	103705
BEB	CHS	IAR	-0.008179	0.000204	-40.093	103981
Gujrati_Brh	JPT	BEB	-0.006554	0.000164	-40.085	107083
Sindhi	Sherpa_Rol	Uygur	-0.012624	0.000315	-40.075	101735
GIH	Hezhen	Uygur	-0.012279	0.000306	-40.066	100972
Balochi	N_Munda	IE_UTT	-0.006648	0.000166	-40.054	106890
Balochi	Oroqen	IAR	-0.012749	0.000318	-40.045	101604
KHV	Drav_TN	Manipuri	-0.008925	0.000223	-40.038	103700
Burusho	Daur	Uygur	-0.012768	0.000319	-39.992	100560
Maratha	SHT	IAR	-0.012022	0.000301	-39.984	101069
Ho	Brahui	ITU	-0.006293	0.000157	-39.963	106906
Drav_AP	SHK	Manipuri	-0.009148	0.000229	-39.912	102934
GIH	Oroqen	Uygur	-0.012192	0.000306	-39.897	100949
Iyer	SHT	Manipuri	-0.010013	0.000251	-39.896	102959
Brahui	Oroqen	IAR	-0.012894	0.000323	-39.871	101566
IE_UTT	Xibo	BEB	-0.004256	0.000107	-39.863	107091
Brahui	Mongola	IAR	-0.012531	0.000314	-39.86	101794
Sindhi	Xibo	IAR	-0.012139	0.000305	-39.842	101615
Gujrati_Brh	CHB	Burma	-0.00847	0.000213	-39.84	102789
Jamatia	ITU	IAR	-0.008253	0.000207	-39.833	103497
Mongola	PJL	Uygur	-0.011232	0.000282	-39.823	101324
Maratha	JPT	IAR	-0.011225	0.000282	-39.815	101727
Gujrati_Brh	Tujia	BEB	-0.006905	0.000174	-39.789	107063
PJL	SHT	BEB	-0.005034	0.000127	-39.772	107099
W_Bengal_Brh	SHT	Manipuri	-0.009516	0.000239	-39.771	102933
Hezhen	PJL	Manipuri	-0.009521	0.000239	-39.753	102941
Cambodians	PJL	IAR	-0.008799	0.000221	-39.739	102564
W_Bengal_Brh	Burma	IAR	-0.008447	0.000213	-39.738	103076
STU	Xibo	BEB	-0.004415	0.000111	-39.726	107092
Brahui	TAT	Uygur	-0.014636	0.000368	-39.72	100435
Gujrati_Brh	Yizu	BEB	-0.006873	0.000173	-39.719	107057
Balochi	Mongola	IAR	-0.01212	0.000305	-39.706	101807
ITU	Yakut	IAR	-0.008977	0.000226	-39.699	103908
CHB	Drav_Kar	Burma	-0.008564	0.000216	-39.682	101510
ITU	Tujia	Burma	-0.009377	0.000236	-39.682	100092
W_Bengal_Brh	Xibo	IAR	-0.010566	0.000266	-39.677	101556
Santal	Brahui	ITU	-0.006145	0.000155	-39.675	106898
Iyer	Han	Burma	-0.008497	0.000214	-39.672	101601
Drav_TN	Tu	IAR	-0.01126	0.000284	-39.67	101436
Burusho	JPT	IAR	-0.009823	0.000248	-39.667	103048
PJL	Yakut	Uygur	-0.01042	0.000263	-39.665	103303
STU	Tujia	Burma	-0.009223	0.000233	-39.663	100102
Naxi	STU	BEB	-0.004642	0.000117	-39.644	107093
Balochi	Burma	Uygur	-0.010629	0.000268	-39.612	102958
Brahui	N_Munda	BEB	-0.007085	0.000179	-39.599	107061
Drav_AP	She	IAR	-0.011756	0.000297	-39.58	101126
Balochi	Ho	ITU	-0.005991	0.000151	-39.569	106905
ITU	Sherpa_Rol	Manipuri	-0.009095	0.00023	-39.535	103368
STU	Sherpa_Rol	BEB	-0.004233	0.000107	-39.533	107112
STU	SHK	BEB	-0.004221	0.000107	-39.532	107111
CHB	Drav_TN	Burma	-0.008534	0.000216	-39.511	101945
Drav_Kar	Han	Manipuri	-0.009896	0.00025	-39.506	102945
Drav_TN	Naga	IAR	-0.013736	0.000348	-39.498	100344
Gujrati_Brh	KHV	Uygur	-0.011089	0.000281	-39.492	103703
Brahui	Xibo	IAR	-0.012601	0.000319	-39.483	101571
CHB	Pathan	Burma	-0.008179	0.000207	-39.481	102810
Gujrati_Brh	Cambodians	IAR	-0.00962	0.000244	-39.464	102123
Pallan	CDX	Burma	-0.00766	0.000194	-39.455	101800
Burusho	Tujia	Uygur	-0.012004	0.000304	-39.446	100830
IE_UTT	Naga	BEB	-0.004944	0.000125	-39.445	107067
STU	TAS	BEB	-0.003521	8.9e-05	-39.43	107112
Dai	Sindhi	Uygur	-0.012843	0.000326	-39.417	100981
Drav_Kar	JPT	IAR	-0.010529	0.000267	-39.407	101752
BEB	Japanese	Manipuri	-0.007066	0.000179	-39.383	103561
Cambodians	GIH	IAR	-0.008939	0.000227	-39.383	102526
Drav_TN	She	Manipuri	-0.010909	0.000277	-39.366	102424
Hezhen	Drav_TN	IAR	-0.011596	0.000295	-39.364	101043
Iyer	CHB	Uygur	-0.011595	0.000295	-39.352	103431
Balochi	Korwa	PJL	-0.005949	0.000151	-39.32	106934
Balochi	TAT	Uygur	-0.014185	0.000361	-39.312	100477
PJL	Sherpa_Rol	Manipuri	-0.009321	0.000237	-39.303	103369
Maratha	CHB	Burma	-0.008766	0.000223	-39.286	101447
Gujrati_Brh	Ho	BEB	-0.004679	0.000119	-39.274	107072
Burusho	Tujia	IAR	-0.010682	0.000272	-39.267	101588
Iyer	Jamatia	BEB	-0.005214	0.000133	-39.265	107074
BEB	She	Manipuri	-0.007954	0.000203	-39.259	102849
PJL	Tu	Manipuri	-0.008756	0.000223	-39.259	103280
Brahui	Burma	Uygur	-0.010865	0.000277	-39.245	102910
Hezhen	IE_UTT	BEB	-0.00436	0.000111	-39.239	107086
BEB	Sherpa_Rol	IAR	-0.008846	0.000225	-39.237	102669
N_Munda	Pathan	BEB	-0.005857	0.000149	-39.237	107059
IE_UTT	Tujia	Burma	-0.009093	0.000232	-39.225	100106
Burusho	Japanese	IAR	-0.009819	0.00025	-39.224	102466
Balochi	Daur	IAR	-0.012811	0.000327	-39.213	101484
Drav_Kar	Naxi	IAR	-0.011743	0.0003	-39.201	100538
Pallan	Hezhen	IAR	-0.010692	0.000273	-39.196	101373
Balochi	S_Munda	STU	-0.006113	0.000156	-39.194	106905
Gujrati_Brh	SHT	Manipuri	-0.010288	0.000262	-39.193	102964
Gujrati_Brh	Tu	Uygur	-0.011679	0.000298	-39.189	101246
Drav_TN	Naga	Manipuri	-0.013397	0.000342	-39.185	102052
Maratha	Japanese	IAR	-0.011319	0.000289	-39.112	101359
CHS	Sindhi	BEB	-0.007157	0.000183	-39.092	107093
W_Bengal_Brh	CDX	Burma	-0.007708	0.000197	-39.07	101948
IE_UTT	Oroqen	BEB	-0.004224	0.000108	-39.065	107087
Gujrati_Brh	Han	Burma	-0.00846	0.000217	-39.056	101634
Naga	PJL	BEB	-0.006008	0.000154	-39.021	107067
Balochi	CDX	BEB	-0.007697	0.000197	-39.006	107096
Maratha	Miaozu	Manipuri	-0.010973	0.000281	-39.006	102286
Balochi	Birhor	BEB	-0.007438	0.000191	-38.99	107059
Japanese	Drav_TN	Manipuri	-0.009617	0.000247	-38.985	102887
BEB	Miaozu	Manipuri	-0.008041	0.000206	-38.973	102886
Balochi	Lahu	Manipuri	-0.012082	0.00031	-38.97	102495
Korwa	Brahui	PJL	-0.006443	0.000165	-38.968	106936
IE_UTT	Sherpa_Rol	Manipuri	-0.008668	0.000222	-38.959	103377
Burma	Sindhi	BEB	-0.00598	0.000154	-38.953	107083
Khatri	Xibo	IAR	-0.011845	0.000304	-38.947	101486
Iyer	Burma	BEB	-0.00503	0.000129	-38.942	107077
Hezhen	Drav_AP	IAR	-0.011231	0.000288	-38.939	101149
Maratha	Naxi	IAR	-0.012386	0.000318	-38.934	100537
Gond	CHB	Burma	-0.007545	0.000194	-38.919	101892
PJL	Tujia	Uygur	-0.011773	0.000303	-38.916	101165
Balochi	KHV	BEB	-0.007533	0.000194	-38.908	107115
Drav_Kar	SHT	IAR	-0.011336	0.000291	-38.901	101107
Iyer	Lahu	Manipuri	-0.010552	0.000271	-38.894	102492
Irula	CHS	Burma	-0.008213	0.000211	-38.878	101341
Gujrati_Brh	Japanese	BEB	-0.006505	0.000167	-38.876	107076
BEB	Naxi	IAR	-0.009067	0.000233	-38.876	101455
Kadar	CHS	Burma	-0.008285	0.000213	-38.867	101466
Khatri	Korwa	BEB	-0.005916	0.000152	-38.865	107071
Lahu	Pathan	Manipuri	-0.011438	0.000294	-38.863	102493
Khatri	CDX	BEB	-0.007215	0.000186	-38.856	107080
CHB	Sakilli	Manipuri	-0.010778	0.000277	-38.851	102664
W_Bengal_Brh	Oroqen	IAR	-0.010552	0.000272	-38.847	101568
PJL	Tujia	Burma	-0.009237	0.000238	-38.829	100107
Iyer	Hezhen	Uygur	-0.012522	0.000323	-38.824	100623
BEB	CDX	Manipuri	-0.006641	0.000171	-38.803	104316
Cambodians	Sindhi	IAR	-0.00991	0.000255	-38.801	102187
Maratha	CDX	Manipuri	-0.009514	0.000245	-38.783	103030
Iyer	Oroqen	Uygur	-0.012336	0.000318	-38.775	100572
Brahui	SHK	Manipuri	-0.010481	0.00027	-38.764	103242
Burusho	Miaozu	IAR	-0.01064	0.000275	-38.757	101636
CHB	Drav_AP	Burma	-0.008406	0.000217	-38.744	102099
Gond	CHS	Burma	-0.007355	0.00019	-38.737	101432
Gujrati_Brh	Santal	BEB	-0.004283	0.000111	-38.736	107078
Drav_AP	Mongola	IAR	-0.010861	0.00028	-38.732	101375
IE_UTT	Yakut	IAR	-0.008462	0.000218	-38.73	103900
Santal	PJL	BEB	-0.003036	7.8e-05	-38.727	107119
Brahui	S_Munda	PJL	-0.006382	0.000165	-38.705	106927
Iyer	CDX	Burma	-0.007964	0.000206	-38.703	101950
W_Bengal_Brh	CHB	Uygur	-0.011017	0.000285	-38.697	103372
Maratha	JPT	Manipuri	-0.009353	0.000242	-38.681	102927
BEB	Yizu	IAR	-0.009007	0.000233	-38.681	102093
S_Munda	GIH	BEB	-0.003488	9e-05	-38.68	107073
Pallan	She	Manipuri	-0.009992	0.000258	-38.678	102575
Iyer	Japanese	BEB	-0.005901	0.000153	-38.677	107072
BEB	CDX	Burma	-0.006693	0.000173	-38.673	102310
Balochi	Xibo	IAR	-0.01227	0.000317	-38.672	101586
Daur	GIH	Uygur	-0.012282	0.000318	-38.67	100833
IE_UTT	Mongola	BEB	-0.004184	0.000108	-38.669	107093
Burusho	Mongola	Uygur	-0.011247	0.000291	-38.661	100988
Oroqen	STU	BEB	-0.004377	0.000113	-38.655	107092
Hezhen	IE_UTT	Manipuri	-0.009111	0.000236	-38.649	102945
Jamatia	Sindhi	BEB	-0.006234	0.000161	-38.642	107084
Burusho	CDX	Manipuri	-0.008625	0.000223	-38.608	103927
CHS	GIH	Uygur	-0.01104	0.000286	-38.602	103751
Cambodians	Pathan	IAR	-0.009838	0.000255	-38.592	102145
Drav_TN	Mongola	IAR	-0.011092	0.000287	-38.591	101250
Gujrati_Brh	CDX	Uygur	-0.011434	0.000296	-38.575	103169
STU	Sherpa_Rol	Manipuri	-0.008699	0.000226	-38.571	103380
GIH	JPT	Uygur	-0.011076	0.000287	-38.567	103378
GIH	Tujia	Burma	-0.009521	0.000247	-38.561	100098
W_Bengal_Brh	Dai	IAR	-0.010604	0.000275	-38.555	101597
Maratha	Sherpa_Rol	IAR	-0.011685	0.000303	-38.55	101212
GIH	Yakut	IAR	-0.008925	0.000232	-38.539	103864
Pallan	Tujia	Burma	-0.009214	0.000239	-38.525	99937
Drav_TN	SHK	Manipuri	-0.009222	0.000239	-38.522	102883
Sindhi	SHT	Manipuri	-0.010491	0.000272	-38.509	102979
Santal	Sindhi	IE_UTT	-0.004753	0.000124	-38.468	106921
Burusho	Naxi	IAR	-0.010803	0.000281	-38.468	101185
Ho	Burusho	BEB	-0.004916	0.000128	-38.458	107087
Daur	IE_UTT	BEB	-0.004177	0.000109	-38.432	107095
Han	Sindhi	Burma	-0.008409	0.000219	-38.388	101704
CHS	Sakilli	Manipuri	-0.010556	0.000275	-38.38	102569
CDX	Pathan	BEB	-0.006795	0.000177	-38.38	107084
W_Bengal_Brh	Dai	Manipuri	-0.009571	0.000249	-38.379	102708
Hezhen	PJL	BEB	-0.005072	0.000132	-38.374	107090
Hezhen	STU	Manipuri	-0.009073	0.000236	-38.372	102952
GIH	Japanese	Uygur	-0.011257	0.000293	-38.361	102487
Gujrati_Brh	CDX	Burma	-0.008157	0.000213	-38.355	101975
Pathan	Xibo	IAR	-0.011547	0.000301	-38.352	101592
Iyer	TIB	BEB	-0.005562	0.000145	-38.345	107080
Khatri	Cambodians	IAR	-0.00984	0.000257	-38.331	101996
Brahui	N_Munda	IE_UTT	-0.006803	0.000177	-38.328	106886
Maratha	TIB	Manipuri	-0.009439	0.000246	-38.325	102865
PJL	TIB	Uygur	-0.010091	0.000263	-38.323	103186
Lahu	Sindhi	Manipuri	-0.011428	0.000298	-38.319	102504
CDX	Pathan	Burma	-0.008067	0.000211	-38.304	101990
Gujrati_Brh	Cambodians	BEB	-0.006395	0.000167	-38.301	107070
Balochi	CHB	Burma	-0.008394	0.000219	-38.3	102814
Maratha	Miaozu	IAR	-0.012126	0.000317	-38.298	100814
Brahui	Dai	Manipuri	-0.011435	0.000299	-38.293	102756
Gond	Brahui	STU	-0.005269	0.000138	-38.281	106936
Kadar	CHB	Burma	-0.008198	0.000214	-38.278	101948
Khatri	SHT	Manipuri	-0.010427	0.000272	-38.275	102913
Ho	Sindhi	IE_UTT	-0.00476	0.000125	-38.22	106926
Balochi	N_Munda	PJL	-0.006053	0.000158	-38.219	106930
PJL	Yizu	Uygur	-0.011169	0.000292	-38.215	101389
Khatri	CHB	Burma	-0.008309	0.000217	-38.202	102656
STU	Yakut	IAR	-0.008529	0.000223	-38.197	103916
Iyer	Yizu	BEB	-0.006101	0.00016	-38.191	107057
Iyer	JPT	Uygur	-0.011207	0.000294	-38.138	102710
Manipuri	GIH	BEB	-0.002941	7.7e-05	-38.134	107114
Drav_Kar	Miaozu	IAR	-0.011228	0.000295	-38.121	100874
Tripuri	Sindhi	BEB	-0.005951	0.000156	-38.118	107087
Balochi	Gond	STU	-0.004971	0.00013	-38.111	106929
BEB	SHK	Manipuri	-0.006908	0.000181	-38.111	103532
W_Bengal_Brh	Lahu	Manipuri	-0.010053	0.000264	-38.104	102480
Birhor	Pathan	BEB	-0.006319	0.000166	-38.084	107055
PJL	Xibo	BEB	-0.004843	0.000127	-38.08	107095
Balochi	Birhor	IE_UTT	-0.007074	0.000186	-38.069	106882
Gujrati_Brh	Miaozu	BEB	-0.006961	0.000183	-38.062	107058
Iyer	Tu	Manipuri	-0.009017	0.000237	-38.062	103042
W_Bengal_Brh	Lahu	IAR	-0.011034	0.00029	-38.058	101149
Pallan	Naxi	Manipuri	-0.010427	0.000274	-38.034	102405
Burusho	KHV	Uygur	-0.010306	0.000271	-38.034	103751
Khatri	Lahu	Manipuri	-0.011338	0.000298	-38.033	102453
Drav_Kar	Sherpa_Rol	IAR	-0.010931	0.000287	-38.029	101242
KHV	Pathan	BEB	-0.006623	0.000174	-38.028	107102
Gujrati_Brh	She	BEB	-0.00703	0.000185	-38.026	107061
Jamatia	STU	IAR	-0.007802	0.000205	-38.025	103513
Brahui	N_Munda	PJL	-0.006321	0.000166	-38.016	106925
CHB	Sindhi	BEB	-0.006926	0.000182	-38.011	107096
Drav_AP	TAS	IAR	-0.008853	0.000233	-38.01	102263
Han	Drav_TN	Burma	-0.008461	0.000223	-38.002	101102
Gond	Brahui	ITU	-0.005304	0.00014	-37.993	106896
Brahui	S_Munda	STU	-0.006443	0.00017	-37.992	106906
ITU	Miaozu	Burma	-0.009095	0.000239	-37.987	100171
Khatri	Santal	IE_UTT	-0.005144	0.000135	-37.986	106910
Drav_Kar	Han	Burma	-0.00839	0.000221	-37.975	100795
Burusho	She	IAR	-0.010625	0.00028	-37.967	101525
Korwa	Brahui	ITU	-0.006268	0.000165	-37.959	106891
Maratha	Tu	IAR	-0.011161	0.000294	-37.935	101098
Iyer	Japanese	Uygur	-0.011406	0.000301	-37.905	101938
BEB	Tujia	Burma	-0.008119	0.000214	-37.891	100109
Korwa	Brahui	STU	-0.006423	0.00017	-37.871	106915
BEB	JPT	IAR	-0.007946	0.00021	-37.851	103685
Gujrati_Brh	TIB	BEB	-0.005979	0.000158	-37.825	107081
GIH	Han	Uygur	-0.011001	0.000291	-37.824	103241
Pallan	Daur	IAR	-0.010435	0.000276	-37.82	101344
Maratha	KHV	Manipuri	-0.008938	0.000236	-37.813	103298
Drav_Kar	Yizu	Manipuri	-0.010364	0.000274	-37.813	102367
ITU	Yizu	Burma	-0.008629	0.000228	-37.801	100222
BEB	Japanese	IAR	-0.008088	0.000214	-37.792	102998
Han	Pathan	Burma	-0.008304	0.00022	-37.783	101651
Khatri	KHV	BEB	-0.006973	0.000185	-37.767	107100
IE_UTT	SHT	BEB	-0.004071	0.000108	-37.76	107097
Naga	Sindhi	Uygur	-0.014738	0.00039	-37.76	99524
Khatri	Lahu	Uygur	-0.012821	0.00034	-37.731	100124
Maratha	Tujia	Manipuri	-0.010902	0.000289	-37.731	102263
Iyer	Daur	Uygur	-0.012241	0.000324	-37.727	100483
GIH	Xibo	Uygur	-0.01131	0.0003	-37.727	101040
CDX	Sindhi	Burma	-0.008056	0.000214	-37.721	102055
Maratha	Han	Burma	-0.008567	0.000227	-37.72	100731
Iyer	She	BEB	-0.006296	0.000167	-37.704	107059
Burusho	SHT	IAR	-0.010208	0.000271	-37.683	102018
Gujrati_Brh	Sherpa_Rol	Manipuri	-0.009794	0.00026	-37.675	103148
Burusho	Xibo	Uygur	-0.011789	0.000313	-37.672	100787
JPT	Sindhi	BEB	-0.006783	0.00018	-37.661	107085
Drav_TN	Naxi	Manipuri	-0.011205	0.000298	-37.656	102268
Balochi	Kadar	PJL	-0.00493	0.000131	-37.644	106936
IE_UTT	Miaozu	Burma	-0.008935	0.000237	-37.631	100179
N_Munda	Sindhi	BEB	-0.005268	0.00014	-37.625	107060
Maratha	Naga	Manipuri	-0.012805	0.00034	-37.623	101988
Naga	STU	BEB	-0.005021	0.000134	-37.607	107070
Khatri	CDX	Burma	-0.008138	0.000216	-37.597	101854
Korwa	Pathan	IE_UTT	-0.005315	0.000141	-37.576	106912
Maratha	She	IAR	-0.012159	0.000324	-37.567	100733
ITU	Xibo	Manipuri	-0.008959	0.000239	-37.55	103047
Ho	GIH	BEB	-0.003094	8.2e-05	-37.545	107094
Burusho	Tujia	Manipuri	-0.009474	0.000252	-37.54	102662
Pallan	SHK	Manipuri	-0.008451	0.000225	-37.522	103127
Han	Drav_AP	Burma	-0.008359	0.000223	-37.521	101215
Daur	Drav_TN	IAR	-0.01145	0.000305	-37.516	101039
PJL	Tu	BEB	-0.004705	0.000125	-37.508	107093
Burusho	CDX	Burma	-0.007303	0.000195	-37.503	101983
Ho	CHB	Burma	-0.006874	0.000183	-37.49	101705
Burusho	Yizu	Uygur	-0.011354	0.000303	-37.488	101040
Santal	CHB	Burma	-0.007083	0.000189	-37.478	101845
Brahui	CHB	Burma	-0.008477	0.000226	-37.471	102794
Iyer	CHS	Uygur	-0.011142	0.000297	-37.462	103059
S_Munda	Pathan	IE_UTT	-0.00527	0.000141	-37.46	106915
Maratha	Tujia	IAR	-0.012018	0.000321	-37.456	100793
GIH	Mongola	Manipuri	-0.008883	0.000237	-37.443	103113
Drav_Kar	Japanese	IAR	-0.01061	0.000283	-37.443	101387
PJL	Tu	Uygur	-0.010255	0.000274	-37.43	101687
STU	TAT	BEB	-0.004211	0.000113	-37.407	107088
Pallan	Oroqen	IAR	-0.010285	0.000275	-37.396	101482
Burusho	CDX	Uygur	-0.01058	0.000283	-37.385	103208
STU	Yizu	Burma	-0.008448	0.000226	-37.383	100232
Daur	Drav_AP	IAR	-0.010984	0.000294	-37.382	101121
Brahui	Cambodians	IAR	-0.010519	0.000281	-37.381	102110
Balochi	Sherpa_Rol	Manipuri	-0.010515	0.000281	-37.374	103157
GIH	Yizu	Burma	-0.008799	0.000235	-37.374	100224
KHV	IE_UTT	Burma	-0.006719	0.00018	-37.334	103368
Gond	Brahui	BEB	-0.005404	0.000145	-37.313	107086
Pallan	Xibo	IAR	-0.010294	0.000276	-37.311	101457
Gujrati_Brh	Tu	Manipuri	-0.009153	0.000245	-37.306	103066
Gujrati_Brh	SHK	Uygur	-0.011241	0.000301	-37.303	101930
Gond	Pathan	IE_UTT	-0.004538	0.000122	-37.3	106908
GIH	Xibo	Manipuri	-0.009312	0.00025	-37.249	103027
ITU	Mongola	Manipuri	-0.008576	0.00023	-37.24	103132
W_Bengal_Brh	Oroqen	Uygur	-0.011609	0.000312	-37.199	100558
Han	Sindhi	BEB	-0.006986	0.000188	-37.195	107090
Hezhen	STU	BEB	-0.004439	0.000119	-37.19	107090
Mongola	PJL	BEB	-0.004661	0.000125	-37.18	107098
Iyer	Tujia	Burma	-0.009307	0.00025	-37.159	99993
Balochi	CHS	BEB	-0.007585	0.000204	-37.145	107102
W_Bengal_Brh	Hezhen	Uygur	-0.01176	0.000317	-37.142	100581
Pathan	SHT	Manipuri	-0.010192	0.000274	-37.134	102966
Sindhi	Yizu	BEB	-0.007083	0.000191	-37.133	107059
PJL	She	Uygur	-0.011714	0.000316	-37.128	101092
Balochi	SHT	Manipuri	-0.011067	0.000298	-37.123	102978
Balochi	Korwa	STU	-0.00596	0.000161	-37.113	106906
Balochi	Birhor	PJL	-0.006314	0.00017	-37.099	106926
Pathan	TAT	Uygur	-0.012685	0.000342	-37.094	100508
W_Bengal_Brh	Daur	Uygur	-0.01178	0.000318	-37.086	100482
Daur	STU	BEB	-0.004364	0.000118	-37.084	107096
Balochi	Gond	BEB	-0.005198	0.00014	-37.071	107084
W_Bengal_Brh	JPT	Uygur	-0.010765	0.00029	-37.062	102689
Burusho	Burma	IAR	-0.007915	0.000214	-37.05	103228
GIH	Mongola	Uygur	-0.010796	0.000291	-37.038	101298
Manipuri	ITU	BEB	-0.002491	6.7e-05	-37.018	107120
Birhor	Brahui	BEB	-0.007547	0.000204	-37.006	107058
Pallan	TAS	IAR	-0.008293	0.000224	-37.003	102636
Cambodians	IE_UTT	IAR	-0.007919	0.000214	-36.99	102567
Burusho	Naga	Manipuri	-0.011323	0.000306	-36.972	102199
IE_UTT	Yizu	Burma	-0.008452	0.000229	-36.966	100226
Burusho	KHV	Manipuri	-0.00802	0.000217	-36.953	104386
Balochi	Cambodians	IAR	-0.010226	0.000277	-36.952	102153
Khatri	Tripuri	BEB	-0.00595	0.000161	-36.952	107076
Khatri	Han	Burma	-0.008303	0.000225	-36.951	101529
Miaozu	PJL	Uygur	-0.011323	0.000306	-36.951	101261
Gujrati_Brh	Naxi	Uygur	-0.012785	0.000346	-36.942	100232
Iyer	Miaozu	BEB	-0.006346	0.000172	-36.94	107057
Gujrati_Brh	Hezhen	Manipuri	-0.009938	0.000269	-36.937	102762
Lahu	Sindhi	Uygur	-0.012788	0.000346	-36.93	100267
GIH	Yakut	Uygur	-0.010115	0.000274	-36.929	103265
Drav_TN	TAS	IAR	-0.009041	0.000245	-36.925	102092
Ho	Khatri	IE_UTT	-0.005027	0.000136	-36.909	106914
Drav_TN	Oroqen	IAR	-0.011282	0.000306	-36.907	101112
W_Bengal_Brh	Sherpa_Rol	Manipuri	-0.009084	0.000246	-36.904	103110
Iyer	Hezhen	Manipuri	-0.009825	0.000266	-36.883	102750
Maratha	Mongola	IAR	-0.010722	0.000291	-36.874	100941
Burusho	She	Uygur	-0.012218	0.000331	-36.874	100741
PJL	Xibo	Manipuri	-0.008822	0.000239	-36.873	103046
BEB	Naxi	Manipuri	-0.008293	0.000225	-36.861	102602
Drav_Kar	Tujia	IAR	-0.011164	0.000303	-36.86	100824
Balochi	Burma	BEB	-0.006377	0.000173	-36.844	107088
Burusho	Miaozu	Uygur	-0.011702	0.000318	-36.827	100914
CDX	Drav_AP	Burma	-0.007731	0.00021	-36.81	101529
Brahui	KHV	BEB	-0.007757	0.000211	-36.809	107106
Khatri	CHS	BEB	-0.006982	0.00019	-36.803	107080
Iyer	Tujia	BEB	-0.006154	0.000167	-36.783	107056
Burusho	Sherpa_Rol	IAR	-0.009935	0.00027	-36.763	102252
Miaozu	STU	Burma	-0.008846	0.000241	-36.758	100180
Maratha	Japanese	Manipuri	-0.009427	0.000256	-36.755	102643
Maratha	CDX	IAR	-0.01049	0.000285	-36.748	101854
Irula	CHB	Burma	-0.008034	0.000219	-36.727	101797
Iyer	Dai	BEB	-0.006133	0.000167	-36.719	107061
IE_UTT	Xibo	Manipuri	-0.00854	0.000233	-36.711	103048
Burusho	TIB	Uygur	-0.010017	0.000273	-36.677	102640
Maratha	Hezhen	IAR	-0.011377	0.00031	-36.668	100772
GIH	Miaozu	Burma	-0.009231	0.000252	-36.632	100169
ITU	KHV	Burma	-0.006757	0.000184	-36.63	103365
GIH	Yakut	BEB	-0.004319	0.000118	-36.627	107120
Gond	Pathan	BEB	-0.004541	0.000124	-36.62	107088
Balochi	CDX	Burma	-0.008088	0.000221	-36.604	102007
Gond	Han	Burma	-0.007256	0.000198	-36.602	101091
IE_UTT	TAT	BEB	-0.004148	0.000113	-36.602	107077
Miaozu	PJL	Burma	-0.00894	0.000244	-36.597	100180
W_Bengal_Brh	CHS	Uygur	-0.010542	0.000288	-36.592	103010
Maratha	She	Manipuri	-0.010913	0.000298	-36.591	102255
Daur	PJL	BEB	-0.004794	0.000131	-36.585	107099
Iyer	Han	Uygur	-0.011095	0.000303	-36.576	102611
Brahui	CDX	BEB	-0.007819	0.000214	-36.563	107090
Maratha	KHV	IAR	-0.010127	0.000277	-36.559	102202
BEB	KHV	Manipuri	-0.006139	0.000168	-36.543	104832
STU	Xibo	Manipuri	-0.008584	0.000235	-36.536	103058
Balochi	Cambodians	Uygur	-0.011241	0.000308	-36.52	101513
CHS	Pathan	BEB	-0.00658	0.00018	-36.506	107088
Daur	GIH	Manipuri	-0.009434	0.000258	-36.497	102930
Kadar	Han	Burma	-0.008042	0.00022	-36.496	101139
Pallan	Tu	Manipuri	-0.008195	0.000225	-36.496	102944
BEB	Tujia	IAR	-0.008557	0.000234	-36.493	101944
Iyer	Sherpa_Rol	Manipuri	-0.009483	0.00026	-36.489	103135
Japanese	Sindhi	BEB	-0.006734	0.000185	-36.451	107080
Balochi	S_Munda	ITU	-0.005849	0.000161	-36.433	106875
Santal	CHS	Burma	-0.006612	0.000181	-36.431	101436
Drav_AP	Oroqen	IAR	-0.010933	0.0003	-36.427	101217
W_Bengal_Brh	Tujia	Burma	-0.008898	0.000244	-36.421	99978
Gujrati_Brh	Tujia	Burma	-0.009346	0.000257	-36.418	99984
Daur	ITU	Manipuri	-0.008986	0.000247	-36.416	102947
BEB	Tu	IAR	-0.008061	0.000221	-36.41	102482
Sindhi	Sherpa_Rol	Manipuri	-0.009935	0.000273	-36.409	103165
W_Bengal_Brh	Japanese	Uygur	-0.010981	0.000302	-36.401	101906
Gujrati_Brh	Lahu	BEB	-0.007188	0.000198	-36.369	107055
STU	SHT	BEB	-0.004229	0.000116	-36.364	107106
Jamatia	Khatri	BEB	-0.006137	0.000169	-36.362	107074
Khatri	Sherpa_Rol	Manipuri	-0.009975	0.000274	-36.358	103086
Tripuri	Burusho	IAR	-0.007547	0.000208	-36.355	103233
Korwa	Sindhi	IE_UTT	-0.00478	0.000132	-36.35	106910
Cambodians	ITU	IAR	-0.007964	0.000219	-36.334	102579
Jamatia	Brahui	BEB	-0.00683	0.000188	-36.331	107084
Miaozu	Sindhi	BEB	-0.007296	0.000201	-36.32	107061
Kadar	CHB	Manipuri	-0.008217	0.000226	-36.318	103711
Balochi	Korwa	ITU	-0.005796	0.00016	-36.317	106887
Maratha	Naga	IAR	-0.013128	0.000362	-36.311	100181
Jamatia	W_Bengal_Brh	IAR	-0.008274	0.000228	-36.309	102843
Burma	Drav_TN	IAR	-0.008322	0.000229	-36.308	102356
Balochi	CHB	BEB	-0.007294	0.000201	-36.3	107105
Balochi	Hezhen	Manipuri	-0.01046	0.000288	-36.278	102757
PJL	Yizu	Burma	-0.008545	0.000236	-36.262	100229
BEB	She	IAR	-0.008341	0.00023	-36.254	101893
Drav_Kar	Mongola	IAR	-0.010384	0.000286	-36.247	100951
Mongola	STU	Manipuri	-0.008197	0.000226	-36.241	103143
Oroqen	PJL	BEB	-0.004779	0.000132	-36.239	107092
Maratha	Daur	IAR	-0.011248	0.00031	-36.238	100753
IE_UTT	Mongola	Manipuri	-0.008176	0.000226	-36.213	103134
PJL	Yakut	IAR	-0.008291	0.000229	-36.193	103908
Iyer	Xibo	Uygur	-0.011448	0.000316	-36.18	100682
Ho	Brahui	W_Bengal_Brh	-0.007053	0.000195	-36.179	105074
Drav_AP	TAT	IAR	-0.011483	0.000318	-36.16	101018
Ho	Pathan	STU	-0.004613	0.000128	-36.151	106924
Tharu	ITU	BEB	-0.002926	8.1e-05	-36.151	107115
Khatri	Han	BEB	-0.006752	0.000187	-36.135	107081
Brahui	S_Munda	ITU	-0.006189	0.000171	-36.102	106877
W_Bengal_Brh	Yizu	Burma	-0.008692	0.000241	-36.101	100100
Drav_Kar	Tu	IAR	-0.01024	0.000284	-36.088	101104
W_Bengal_Brh	Han	Uygur	-0.010551	0.000292	-36.074	102575
GIH	KHV	Burma	-0.006858	0.00019	-36.066	103355
Burusho	Yakut	Uygur	-0.010013	0.000278	-36.047	102780
Cambodians	Sindhi	BEB	-0.006498	0.00018	-36.026	107070
Iyer	SHK	BEB	-0.00545	0.000151	-36.012	107069
Balochi	Han	Burma	-0.00837	0.000232	-36.011	101667
Burma	Pathan	Uygur	-0.009175	0.000255	-36.006	102944
Pathan	Tujia	Burma	-0.009186	0.000255	-35.986	100011
Santal	Brahui	W_Bengal_Brh	-0.006925	0.000192	-35.985	105098
W_Bengal_Brh	Tu	Manipuri	-0.008492	0.000236	-35.978	103032
CDX	Drav_TN	Burma	-0.007739	0.000215	-35.961	101391
Jamatia	Brahui	Uygur	-0.010703	0.000298	-35.954	102581
Balochi	Tharu	IAR	-0.008372	0.000233	-35.939	103203
CHB	Sakilli	IAR	-0.011641	0.000324	-35.937	101157
Balochi	Gond	ITU	-0.004996	0.000139	-35.936	106890
Tripuri	Brahui	BEB	-0.006693	0.000186	-35.935	107093
Khatri	N_Munda	BEB	-0.005373	0.00015	-35.934	107057
Khatri	Tujia	Burma	-0.009355	0.00026	-35.933	99953
Irula	Han	Burma	-0.00793	0.000221	-35.919	101018
W_Bengal_Brh	Hezhen	Manipuri	-0.008966	0.00025	-35.906	102737
Dai	Drav_AP	Manipuri	-0.009375	0.000261	-35.901	102573
Dai	Drav_AP	IAR	-0.010304	0.000287	-35.897	101291
BEB	Yizu	Burma	-0.007497	0.000209	-35.893	100235
Birhor	Brahui	IE_UTT	-0.007194	0.000201	-35.871	106887
KHV	STU	Burma	-0.006572	0.000183	-35.862	103385
Drav_Kar	TIB	Manipuri	-0.008772	0.000245	-35.859	102927
Pallan	KHV	Burma	-0.006582	0.000184	-35.855	102662
Kadar	Brahui	PJL	-0.005069	0.000141	-35.846	106933
Brahui	CDX	Burma	-0.008098	0.000226	-35.841	101988
Balochi	Jamatia	Uygur	-0.010378	0.00029	-35.826	102612
BEB	Naga	IAR	-0.009824	0.000274	-35.82	100825
Daur	STU	Manipuri	-0.008685	0.000243	-35.811	102952
Brahui	CHS	BEB	-0.007871	0.00022	-35.797	107096
BEB	Miaozu	IAR	-0.008335	0.000233	-35.796	102010
Burusho	JPT	Manipuri	-0.007858	0.00022	-35.788	103731
KHV	PJL	Burma	-0.006738	0.000188	-35.781	103385
Balochi	Santal	W_Bengal_Brh	-0.006491	0.000181	-35.78	105133
Mongola	PJL	Manipuri	-0.008347	0.000233	-35.77	103134
Pathan	Sherpa_Rol	Manipuri	-0.009611	0.000269	-35.766	103150
Khatri	Burma	BEB	-0.005846	0.000164	-35.749	107082
Sakilli	TIB	IAR	-0.011547	0.000323	-35.748	100863
BEB	Miaozu	Burma	-0.00779	0.000218	-35.738	100179
Khatri	CHB	BEB	-0.006683	0.000187	-35.736	107090
Drav_TN	Xibo	IAR	-0.01104	0.000309	-35.73	101132
Brahui	Han	Burma	-0.008481	0.000237	-35.709	101634
Maratha	CDX	Burma	-0.008045	0.000225	-35.705	100972
Brahui	SHT	Manipuri	-0.010825	0.000303	-35.705	102943
Burusho	Miaozu	Manipuri	-0.009392	0.000263	-35.701	102696
Han	Sakilli	Manipuri	-0.010428	0.000292	-35.679	102475
IE_UTT	She	Burma	-0.008786	0.000246	-35.663	100112
Daur	IE_UTT	Manipuri	-0.008613	0.000242	-35.655	102943
Pallan	Dai	Manipuri	-0.008704	0.000244	-35.65	102713
Drav_Kar	KHV	IAR	-0.009268	0.00026	-35.632	102232
Burusho	CHB	Burma	-0.006943	0.000195	-35.621	102781
Burusho	TAT	IAR	-0.010468	0.000294	-35.617	101377
Dai	Sindhi	BEB	-0.007206	0.000202	-35.608	107062
Brahui	Cambodians	Uygur	-0.011692	0.000328	-35.6	101472
Pallan	SHT	Manipuri	-0.008644	0.000243	-35.596	102861
BEB	SHT	Manipuri	-0.007102	0.0002	-35.596	103203
Pallan	Dai	IAR	-0.009651	0.000271	-35.585	101542
Naxi	PJL	Uygur	-0.011143	0.000313	-35.568	100560
Burma	Drav_AP	IAR	-0.008079	0.000227	-35.556	102517
Brahui	Lahu	Manipuri	-0.011902	0.000335	-35.529	102490
CDX	CHB	CHS	-0.001351	3.8e-05	-35.519	100252
N_Munda	Pathan	IE_UTT	-0.005227	0.000147	-35.51	106891
Iyer	Cambodians	BEB	-0.005554	0.000156	-35.489	107071
Iyer	Cambodians	IAR	-0.008684	0.000245	-35.472	102070
Burusho	Tu	Uygur	-0.010291	0.00029	-35.466	101313
Drav_TN	SHT	Manipuri	-0.009468	0.000267	-35.46	102683
Pallan	Yizu	Burma	-0.008417	0.000237	-35.453	100054
Gujrati_Brh	Korwa	BEB	-0.004547	0.000128	-35.442	107065
Pallan	Miaozu	Burma	-0.008796	0.000248	-35.435	100010
Drav_TN	TAT	IAR	-0.011656	0.000329	-35.422	100959
Santal	Pathan	STU	-0.004425	0.000125	-35.417	106924
Gond	Sindhi	IE_UTT	-0.003887	0.00011	-35.41	106913
Drav_Kar	Miaozu	Manipuri	-0.010166	0.000287	-35.403	102323
Khatri	Hezhen	Manipuri	-0.009747	0.000275	-35.392	102702
CDX	Drav_Kar	IAR	-0.009557	0.00027	-35.38	101945
Pallan	TAT	IAR	-0.010578	0.000299	-35.352	101225
Tharu	Brahui	IAR	-0.008629	0.000244	-35.35	103171
ITU	She	Burma	-0.008904	0.000252	-35.321	100107
Khatri	Tu	Manipuri	-0.008994	0.000255	-35.32	103004
Balochi	Han	BEB	-0.007345	0.000208	-35.308	107095
KHV	PJL	Uygur	-0.009339	0.000264	-35.308	104515
Drav_Kar	Tujia	Manipuri	-0.01014	0.000287	-35.302	102314
Brahui	TAS	Uygur	-0.010545	0.000299	-35.301	102581
Balochi	Tripuri	BEB	-0.006339	0.00018	-35.291	107094
Ho	CHS	Burma	-0.006326	0.000179	-35.291	101366
Iyer	Yakut	Uygur	-0.010082	0.000286	-35.265	102656
Brahui	Burma	BEB	-0.006488	0.000184	-35.251	107084
Hezhen	Sindhi	Manipuri	-0.009896	0.000281	-35.242	102778
Sindhi	Tujia	Burma	-0.009212	0.000262	-35.221	100027
Drav_AP	Tu	Manipuri	-0.008541	0.000243	-35.211	102762
Drav_AP	SHT	Manipuri	-0.009335	0.000265	-35.204	102710
Brahui	N_Munda	STU	-0.006237	0.000177	-35.19	106901
Balochi	TAS	Uygur	-0.010148	0.000289	-35.151	102617
CHS	Paniya	Burma	-0.007898	0.000225	-35.148	101164
Balochi	Ho	W_Bengal_Brh	-0.006658	0.000189	-35.135	105088
Sindhi	TIB	BEB	-0.006217	0.000177	-35.132	107083
Korwa	PJL	BEB	-0.003214	9.1e-05	-35.122	107097
GIH	Tujia	Uygur	-0.011242	0.00032	-35.122	101130
Burusho	Dai	IAR	-0.009784	0.000279	-35.111	101696
Irula	CHB	Manipuri	-0.008223	0.000234	-35.105	103545
Balochi	Jamatia	BEB	-0.006629	0.000189	-35.09	107087
Tharu	Pathan	IAR	-0.007886	0.000225	-35.09	103162
Dai	Drav_TN	IAR	-0.010566	0.000301	-35.055	101205
Khatri	Tharu	IAR	-0.007664	0.000219	-35.05	103018
Daur	Drav_Kar	IAR	-0.010548	0.000301	-35.048	100801
Drav_AP	Xibo	IAR	-0.010615	0.000303	-35.026	101201
Balochi	N_Munda	STU	-0.006002	0.000171	-35.024	106902
GIH	Oroqen	Manipuri	-0.00904	0.000258	-35.024	102940
Tripuri	Drav_AP	IAR	-0.007732	0.000221	-35.009	102513
Burma	Pathan	BEB	-0.005494	0.000157	-35.005	107085
BEB	Hezhen	IAR	-0.008107	0.000232	-34.977	101895
Ho	Sindhi	STU	-0.004248	0.000121	-34.97	106933
Iyer	Mongola	Uygur	-0.01082	0.00031	-34.959	100916
Maratha	SHK	Manipuri	-0.009024	0.000258	-34.955	102627
Maratha	Naxi	Manipuri	-0.010744	0.000307	-34.947	102141
PJL	SHK	Uygur	-0.00977	0.00028	-34.924	102464
W_Bengal_Brh	Xibo	Uygur	-0.010829	0.00031	-34.91	100667
Drav_Kar	Hezhen	IAR	-0.01065	0.000305	-34.899	100787
Han	Pathan	BEB	-0.006401	0.000183	-34.897	107090
Sindhi	Tu	Manipuri	-0.00902	0.000258	-34.895	103087
BEB	Mongola	IAR	-0.007713	0.000221	-34.882	102238
Drav_AP	Sherpa_Rol	Manipuri	-0.008831	0.000253	-34.875	102838
Khatri	S_Munda	IE_UTT	-0.004981	0.000143	-34.858	106909
W_Bengal_Brh	Yakut	Uygur	-0.009722	0.000279	-34.851	102602
Iyer	Lahu	BEB	-0.00625	0.000179	-34.85	107054
Lahu	Drav_AP	IAR	-0.010853	0.000311	-34.843	100894
ITU	Oroqen	Manipuri	-0.008657	0.000248	-34.842	102957
Gujrati_Brh	SHT	Uygur	-0.011262	0.000323	-34.841	101404
W_Bengal_Brh	Miaozu	Burma	-0.008826	0.000253	-34.836	100049
She	STU	Burma	-0.008679	0.000249	-34.815	100114
Maratha	Oroqen	IAR	-0.01102	0.000317	-34.803	100825
Burusho	Naga	IAR	-0.01174	0.000337	-34.8	100642
CDX	Drav_Kar	Manipuri	-0.008671	0.000249	-34.786	103105
Daur	PJL	Manipuri	-0.008925	0.000257	-34.785	102950
Burusho	Lahu	IAR	-0.009972	0.000287	-34.779	101223
N_Munda	PJL	BEB	-0.002996	8.6e-05	-34.764	107078
Tripuri	Pathan	BEB	-0.005522	0.000159	-34.751	107086
Gujrati_Brh	Naga	BEB	-0.007118	0.000205	-34.738	107054
Burusho	TAS	IAR	-0.00796	0.000229	-34.731	102945
Drav_Kar	JPT	Manipuri	-0.008751	0.000252	-34.724	102970
Balochi	JPT	BEB	-0.007237	0.000208	-34.72	107095
CHB	Pathan	BEB	-0.006208	0.000179	-34.719	107095
Iyer	Mongola	Manipuri	-0.008542	0.000246	-34.705	102938
Iyer	Yizu	Burma	-0.008629	0.000249	-34.704	100120
Gujrati_Brh	Sherpa_Rol	Uygur	-0.010916	0.000315	-34.702	101668
Burusho	Japanese	Manipuri	-0.007832	0.000226	-34.702	103276
Iyer	Miaozu	Burma	-0.00918	0.000265	-34.689	100058
Brahui	Sherpa_Rol	Manipuri	-0.010254	0.000296	-34.683	103127
Balochi	Tujia	Burma	-0.009385	0.000271	-34.67	100007
Khatri	JPT	BEB	-0.006613	0.000191	-34.666	107077
Burusho	She	Manipuri	-0.009283	0.000268	-34.65	102663
CDX	PJL	Uygur	-0.009647	0.000278	-34.64	103905
Gujrati_Brh	Yizu	Burma	-0.008689	0.000251	-34.627	100111
Jamatia	Pathan	BEB	-0.005703	0.000165	-34.612	107079
Pallan	Yakut	IAR	-0.008627	0.000249	-34.61	102967
Kadar	CHS	Manipuri	-0.007886	0.000228	-34.575	103528
Miaozu	Sindhi	Burma	-0.009179	0.000265	-34.574	100098
Gujrati_Brh	Dai	Uygur	-0.011291	0.000327	-34.558	100964
CHB	Paniya	Burma	-0.007891	0.000228	-34.557	101583
CHS	Sakilli	Burma	-0.008805	0.000255	-34.553	100354
Drav_Kar	She	IAR	-0.011231	0.000325	-34.551	100787
Drav_TN	Sherpa_Rol	Manipuri	-0.009024	0.000261	-34.546	102807
Santal	Burusho	BEB	-0.004607	0.000133	-34.542	107096
STU	Yakut	BEB	-0.003649	0.000106	-34.539	107132
CDX	Drav_Kar	Burma	-0.007694	0.000223	-34.533	101077
Lahu	Sindhi	BEB	-0.007301	0.000212	-34.516	107058
Manipuri	STU	BEB	-0.002225	6.4e-05	-34.503	107122
S_Munda	Sindhi	IE_UTT	-0.004757	0.000138	-34.471	106917
Santal	Han	Burma	-0.006637	0.000193	-34.46	101095
Iyer	TAS	BEB	-0.004538	0.000132	-34.448	107074
Burusho	Han	Burma	-0.007027	0.000204	-34.422	101634
Burusho	SHK	Uygur	-0.009899	0.000288	-34.416	102006
Drav_Kar	Naga	IAR	-0.012505	0.000363	-34.412	100191
Birhor	Sindhi	BEB	-0.005574	0.000162	-34.403	107060
Brahui	CHB	BEB	-0.007484	0.000218	-34.39	107102
Birhor	Brahui	PJL	-0.006549	0.00019	-34.384	106931
Pallan	Lahu	Manipuri	-0.008829	0.000257	-34.377	102466
Lahu	Drav_AP	Manipuri	-0.009977	0.00029	-34.363	102337
Santal	Sindhi	STU	-0.004119	0.00012	-34.36	106920
Brahui	Tujia	Burma	-0.009492	0.000277	-34.318	99989
Pallan	Burma	IAR	-0.007435	0.000217	-34.312	102914
Cambodians	Pathan	Uygur	-0.010046	0.000293	-34.302	101532
Gujrati_Brh	Naga	Uygur	-0.013165	0.000384	-34.292	99521
Brahui	Han	BEB	-0.007562	0.000221	-34.275	107091
Cambodians	STU	IAR	-0.007371	0.000215	-34.275	102584
PJL	She	Burma	-0.008712	0.000254	-34.262	100117
Balochi	Japanese	BEB	-0.007239	0.000211	-34.249	107089
Drav_Kar	Tujia	Burma	-0.008918	0.00026	-34.248	99692
Ho	Han	Burma	-0.006419	0.000187	-34.246	101024
Gujrati_Brh	KHV	Burma	-0.006946	0.000203	-34.23	102940
Tharu	Sindhi	IAR	-0.007631	0.000223	-34.227	103241
Iyer	Xibo	Manipuri	-0.009089	0.000266	-34.214	102856
Maratha	Xibo	IAR	-0.011017	0.000322	-34.202	100841
Pallan	Lahu	IAR	-0.009732	0.000285	-34.202	101095
Gujrati_Brh	Miaozu	Burma	-0.009075	0.000265	-34.189	100050
N_Munda	CHB	Burma	-0.006852	0.0002	-34.174	101017
Drav_TN	Tu	Manipuri	-0.008718	0.000255	-34.173	102739
Khatri	Yizu	Burma	-0.008717	0.000255	-34.166	100055
She	Sindhi	BEB	-0.007165	0.00021	-34.165	107066
Gujrati_Brh	Tharu	BEB	-0.004417	0.000129	-34.152	107082
N_Munda	Sindhi	IE_UTT	-0.004693	0.000137	-34.147	106892
Balochi	Kadar	STU	-0.00487	0.000143	-34.134	106895
Kadar	Han	Manipuri	-0.007925	0.000232	-34.095	103328
CHS	IE_UTT	Tripuri	-0.007228	0.000212	-34.095	102353
Birhor	Pathan	IE_UTT	-0.005618	0.000165	-34.066	106886
Maratha	TAS	IAR	-0.008838	0.00026	-34.05	101641
Pallan	Hezhen	Manipuri	-0.008685	0.000255	-34.037	102689
W_Bengal_Brh	KHV	Burma	-0.006613	0.000194	-34.029	102871
Brahui	JPT	BEB	-0.007525	0.000221	-34.009	107092
Iyer	KHV	Burma	-0.006823	0.000201	-34.007	102908
Iyer	Sherpa_Rol	BEB	-0.005452	0.00016	-33.999	107070
Iyer	Yakut	IAR	-0.008496	0.00025	-33.993	103260
IE_UTT	Oroqen	Manipuri	-0.008235	0.000242	-33.992	102963
Iyer	Naxi	BEB	-0.006038	0.000178	-33.99	107055
Dai	Drav_TN	Manipuri	-0.009434	0.000278	-33.987	102538
BEB	Daur	IAR	-0.00804	0.000237	-33.987	101869
BEB	Tu	Manipuri	-0.006417	0.000189	-33.977	103304
CHS	Gond	Burma	-0.007984	0.000235	-33.974	100364
Sakilli	TIB	Manipuri	-0.009486	0.000279	-33.971	102447
Khatri	Yizu	BEB	-0.007002	0.000206	-33.959	107060
GIH	Yizu	Uygur	-0.01061	0.000312	-33.954	101347
JPT	Pathan	BEB	-0.006217	0.000183	-33.946	107080
W_Bengal_Brh	Mongola	Uygur	-0.010398	0.000306	-33.932	100897
Drav_Kar	Oroqen	IAR	-0.010481	0.000309	-33.915	100871
BEB	KHV	Burma	-0.005663	0.000167	-33.904	103371
BEB	She	Burma	-0.007717	0.000228	-33.892	100120
GIH	Tu	Uygur	-0.009845	0.000291	-33.884	101646
Iyer	SHT	BEB	-0.005524	0.000163	-33.876	107068
Gujrati_Brh	TAT	BEB	-0.006292	0.000186	-33.873	107065
Kadar	Brahui	STU	-0.004974	0.000147	-33.873	106907
Tripuri	Drav_TN	IAR	-0.007803	0.00023	-33.872	102348
Birhor	Khatri	BEB	-0.005935	0.000175	-33.871	107055
Naxi	Sindhi	BEB	-0.006862	0.000203	-33.862	107060
Gujrati_Brh	Mongola	Manipuri	-0.008629	0.000255	-33.851	102934
CDX	IAR	Burma	-0.005442	0.000161	-33.851	101295
GIH	Miaozu	Uygur	-0.0108	0.000319	-33.834	101218
BEB	TAS	IAR	-0.00664	0.000196	-33.831	103427
Cambodians	Pathan	BEB	-0.006054	0.000179	-33.825	107068
Khatri	Korwa	IE_UTT	-0.005105	0.000151	-33.819	106902
GIH	TIB	Uygur	-0.009505	0.000281	-33.819	103137
Sindhi	Tujia	BEB	-0.007015	0.000207	-33.815	107065
Gujrati_Brh	TAS	BEB	-0.004854	0.000144	-33.805	107081
Drav_Kar	Naga	Manipuri	-0.012278	0.000363	-33.786	101993
Brahui	N_Munda	ITU	-0.006139	0.000182	-33.786	106874
Drav_AP	Tujia	Burma	-0.009196	0.000272	-33.784	99848
GIH	She	Burma	-0.008847	0.000262	-33.763	100103
Sindhi	Yizu	Burma	-0.008661	0.000257	-33.763	100117
Burusho	TIB	Manipuri	-0.007395	0.000219	-33.758	103687
Burusho	Naxi	Uygur	-0.011267	0.000334	-33.753	100297
Tripuri	Brahui	Uygur	-0.010306	0.000306	-33.728	102899
Gujrati_Brh	SHK	BEB	-0.005814	0.000172	-33.726	107073
Balochi	Tripuri	Uygur	-0.009828	0.000292	-33.702	102951
Gujrati_Brh	Tharu	IAR	-0.007058	0.00021	-33.688	103170
Tharu	PJL	IAR	-0.006437	0.000191	-33.681	103721
Irula	CDX	Burma	-0.00719	0.000214	-33.633	101326
Balochi	Kadar	IE_UTT	-0.004747	0.000141	-33.607	106912
KHV	Sindhi	Burma	-0.006884	0.000205	-33.601	103059
Gujrati_Brh	Naxi	BEB	-0.00661	0.000197	-33.6	107062
BEB	TAT	IAR	-0.008489	0.000253	-33.576	101648
Kadar	CHB	IAR	-0.008527	0.000254	-33.561	102839
CHS	Sakilli	IAR	-0.011222	0.000334	-33.558	101017
Gond	Sindhi	BEB	-0.003834	0.000114	-33.557	107089
Drav_Kar	KHV	Manipuri	-0.008171	0.000244	-33.556	103339
Balochi	Miaozu	BEB	-0.007723	0.00023	-33.554	107066
Balochi	Birhor	STU	-0.006371	0.00019	-33.552	106891
Brahui	S_Munda	W_Bengal_Brh	-0.006973	0.000208	-33.545	104829
Hezhen	Pathan	Manipuri	-0.00935	0.000279	-33.544	102752
Balochi	Dai	BEB	-0.007669	0.000229	-33.533	107068
Iyer	Tujia	Uygur	-0.01115	0.000333	-33.507	100766
Tharu	Sindhi	BEB	-0.004802	0.000143	-33.503	107081
Pathan	Yizu	Burma	-0.008563	0.000256	-33.496	100109
GIH	She	Uygur	-0.011043	0.00033	-33.487	101055
Dai	IE_UTT	Burma	-0.007929	0.000237	-33.47	100266
Burusho	Tujia	Burma	-0.007886	0.000236	-33.466	100002
W_Bengal_Brh	Xibo	Manipuri	-0.008375	0.000251	-33.427	102829
Pallan	Sherpa_Rol	Manipuri	-0.008184	0.000245	-33.416	103030
Lahu	Drav_TN	IAR	-0.010865	0.000325	-33.412	100806
Burusho	Dai	Uygur	-0.010539	0.000316	-33.387	101024
Kadar	TIB	IAR	-0.008492	0.000254	-33.381	102232
Brahui	Yizu	BEB	-0.007684	0.00023	-33.372	107066
Pathan	Tu	Manipuri	-0.008643	0.000259	-33.37	103071
Khatri	Japanese	BEB	-0.006506	0.000195	-33.364	107071
Korwa	Brahui	W_Bengal_Brh	-0.007	0.00021	-33.353	104822
KHV	Pathan	Burma	-0.006856	0.000206	-33.353	102973
Miaozu	Pathan	Burma	-0.008982	0.000269	-33.35	100067
Santal	GIH	BEB	-0.002678	8e-05	-33.332	107111
Balochi	Miaozu	Burma	-0.009212	0.000276	-33.32	100069
Oroqen	STU	Manipuri	-0.008273	0.000248	-33.32	102975
Brahui	N_Munda	W_Bengal_Brh	-0.007092	0.000213	-33.31	104592
Irula	CHS	Manipuri	-0.00798	0.00024	-33.305	103363
Gond	Khatri	BEB	-0.004189	0.000126	-33.296	107083
Ho	Khatri	STU	-0.004224	0.000127	-33.29	106917
IE_UTT	Oroqen	Uygur	-0.010177	0.000306	-33.286	100991
Iyer	Daur	Manipuri	-0.009027	0.000271	-33.284	102750
Iyer	She	Burma	-0.009054	0.000272	-33.27	99981
Brahui	Japanese	BEB	-0.007438	0.000224	-33.268	107090
Drav_Kar	Naxi	Manipuri	-0.010196	0.000306	-33.267	102176
IE_UTT	Yakut	BEB	-0.003297	9.9e-05	-33.262	107125
Oroqen	PJL	Manipuri	-0.008484	0.000255	-33.239	102960
Balochi	Paniya	PJL	-0.005408	0.000163	-33.236	106924
Kadar	CDX	Burma	-0.007202	0.000217	-33.235	101473
Gujrati_Brh	Sherpa_Rol	BEB	-0.005864	0.000176	-33.232	107075
Han	Paniya	Burma	-0.007823	0.000235	-33.23	100896
Drav_AP	Yizu	Burma	-0.008424	0.000254	-33.225	99935
Santal	Pathan	ITU	-0.004168	0.000125	-33.221	106907
Khatri	TAT	Uygur	-0.011851	0.000357	-33.215	100398
Drav_TN	Tujia	Burma	-0.009145	0.000275	-33.197	99800
Brahui	Dai	BEB	-0.007912	0.000238	-33.193	107069
Balochi	S_Munda	W_Bengal_Brh	-0.00654	0.000197	-33.192	104874
Hezhen	IE_UTT	Uygur	-0.01024	0.000309	-33.187	101031
Hezhen	Drav_AP	Manipuri	-0.00924	0.000279	-33.177	102540
Burusho	Naxi	Manipuri	-0.009063	0.000273	-33.171	102474
Balochi	Cambodians	BEB	-0.006677	0.000201	-33.162	107080
Burusho	S_Munda	BEB	-0.004774	0.000144	-33.154	107070
Lahu	Drav_TN	Manipuri	-0.009782	0.000295	-33.124	102311
Khatri	Dai	BEB	-0.007104	0.000214	-33.123	107059
Brahui	Hezhen	Manipuri	-0.010346	0.000312	-33.119	102752
N_Munda	CHS	Burma	-0.006426	0.000194	-33.106	100758
Gujrati_Brh	She	Burma	-0.009075	0.000274	-33.1	99989
Gond	Brahui	W_Bengal_Brh	-0.006042	0.000183	-33.096	105112
PJL	SHT	Uygur	-0.009728	0.000294	-33.089	101873
Kadar	Tujia	Burma	-0.008753	0.000265	-33.078	99836
Sakilli	Yizu	Manipuri	-0.010698	0.000324	-33.054	102094
Tharu	Brahui	BEB	-0.005695	0.000172	-33.048	107082
CHS	ITU	Tripuri	-0.007313	0.000221	-33.044	102346
Khatri	Miaozu	Burma	-0.008954	0.000271	-33.019	100010
CHS	GIH	Tripuri	-0.007402	0.000224	-33.013	102334
GIH	TAT	Manipuri	-0.009287	0.000281	-33.002	102773
BEB	Oroqen	IAR	-0.007817	0.000237	-32.993	102016
Irula	Han	Manipuri	-0.007981	0.000242	-32.989	103154
Maratha	Miaozu	Burma	-0.009203	0.000279	-32.984	99690
Drav_AP	Mongola	Manipuri	-0.008511	0.000258	-32.98	102654
W_Bengal_Brh	KHV	BEB	-0.004707	0.000143	-32.966	107096
CHB	Gond	Burma	-0.007875	0.000239	-32.964	100645
CHB	IE_UTT	Tripuri	-0.00706	0.000214	-32.927	103134
PJL	TAT	Manipuri	-0.009094	0.000276	-32.9	102790
Korwa	CHB	Burma	-0.006621	0.000201	-32.899	101449
Jamatia	Drav_AP	IAR	-0.007928	0.000241	-32.883	102305
CHS	PJL	Tripuri	-0.007216	0.00022	-32.866	102365
CHS	STU	Tripuri	-0.007141	0.000217	-32.86	102369
Iyer	TIB	Uygur	-0.009612	0.000293	-32.854	102549
Gujrati_Brh	Xibo	Manipuri	-0.009122	0.000278	-32.854	102863
Jamatia	Burusho	IAR	-0.007699	0.000234	-32.843	103012
Miaozu	Pathan	BEB	-0.006622	0.000202	-32.842	107062
BEB	Sherpa_Rol	Manipuri	-0.006644	0.000202	-32.834	103399
Burma	GIH	Manipuri	-0.006115	0.000186	-32.821	104276
BEB	Xibo	IAR	-0.007728	0.000236	-32.801	101977
Drav_TN	Yakut	IAR	-0.008807	0.000269	-32.779	102390
Burusho	KHV	Burma	-0.006167	0.000188	-32.775	102981
CHB	Sakilli	Burma	-0.008604	0.000263	-32.768	100622
IE_UTT	Naga	Burma	-0.01008	0.000308	-32.768	99516
Hezhen	Drav_TN	Manipuri	-0.009404	0.000287	-32.762	102504
Burusho	SHT	Uygur	-0.009843	0.0003	-32.759	101480
Khatri	Tujia	BEB	-0.007017	0.000214	-32.742	107061
Drav_Kar	She	Manipuri	-0.010075	0.000308	-32.735	102294
JPT	Sakilli	Manipuri	-0.009257	0.000283	-32.732	102492
Drav_Kar	Japanese	Manipuri	-0.008812	0.000269	-32.723	102672
BEB	KHV	IAR	-0.006467	0.000198	-32.716	104595
S_Munda	Sindhi	STU	-0.004328	0.000132	-32.706	106913
PJL	Sherpa_Rol	Uygur	-0.009419	0.000288	-32.7	102180
Iyer	Tu	BEB	-0.00522	0.00016	-32.684	107061
Iyer	She	Uygur	-0.011348	0.000347	-32.683	100684
Jamatia	Drav_TN	IAR	-0.007993	0.000245	-32.678	102164
Balochi	Yizu	BEB	-0.007461	0.000228	-32.672	107061
Sakilli	SHK	IAR	-0.0113	0.000346	-32.655	100672
Drav_Kar	SHK	Manipuri	-0.008252	0.000253	-32.653	102673
Balochi	N_Munda	W_Bengal_Brh	-0.006753	0.000207	-32.652	104627
Iyer	Yizu	Uygur	-0.010559	0.000323	-32.641	100968
Drav_Kar	TAS	IAR	-0.008108	0.000248	-32.64	101659
Dai	Pathan	BEB	-0.006729	0.000206	-32.629	107062
W_Bengal_Brh	TIB	Uygur	-0.009245	0.000283	-32.614	102496
BEB	Brahui	PJL	-0.002262	6.9e-05	-32.602	106995
BEB	CDX	IAR	-0.006757	0.000207	-32.597	104000
Gujrati_Brh	TAT	Manipuri	-0.009679	0.000297	-32.594	102653
Drav_Kar	Xibo	IAR	-0.010119	0.000311	-32.555	100835
Burma	PJL	Manipuri	-0.005951	0.000183	-32.548	104299
Dai	ITU	Burma	-0.008031	0.000247	-32.544	100259
Maratha	Burma	IAR	-0.008014	0.000246	-32.542	101823
Naga	STU	Burma	-0.010173	0.000313	-32.527	99518
Drav_AP	Miaozu	Burma	-0.008903	0.000274	-32.521	99893
Gujrati_Brh	Lahu	Uygur	-0.011192	0.000344	-32.516	100255
Maratha	Tujia	Burma	-0.009185	0.000282	-32.515	99664
Gond	Khatri	IE_UTT	-0.004163	0.000128	-32.511	106903
Drav_TN	Miaozu	Burma	-0.008916	0.000274	-32.494	99849
Daur	IE_UTT	Uygur	-0.010251	0.000315	-32.493	100877
Brahui	Yizu	Burma	-0.00876	0.00027	-32.49	100107
W_Bengal_Brh	Yizu	Uygur	-0.010372	0.000319	-32.485	100918
Pallan	Tripuri	IAR	-0.006974	0.000215	-32.484	102917
Balochi	Birhor	ITU	-0.00616	0.00019	-32.479	106859
Iyer	Hezhen	BEB	-0.005627	0.000173	-32.477	107059
Gujrati_Brh	SHT	BEB	-0.005899	0.000182	-32.472	107071
Gujrati_Brh	Daur	Manipuri	-0.009251	0.000285	-32.459	102785
Lahu	Pathan	BEB	-0.006927	0.000214	-32.44	107055
Jamatia	Pathan	Uygur	-0.008881	0.000274	-32.425	102627
Han	Sakilli	IAR	-0.011134	0.000344	-32.413	100881
Sindhi	TAT	Uygur	-0.011677	0.00036	-32.404	100540
Balochi	N_Munda	ITU	-0.005894	0.000182	-32.397	106869
W_Bengal_Brh	CDX	BEB	-0.00477	0.000147	-32.39	107080
Pathan	Yizu	BEB	-0.006504	0.000201	-32.359	107061
KHV	Drav_AP	Burma	-0.006568	0.000203	-32.355	102310
Maratha	TAT	IAR	-0.011262	0.000348	-32.34	100656
Iyer	Tu	Uygur	-0.009909	0.000306	-32.338	101211
Dai	GIH	Burma	-0.008139	0.000252	-32.338	100252
Balochi	Tujia	BEB	-0.007575	0.000234	-32.337	107065
Burusho	Dai	Manipuri	-0.008597	0.000266	-32.326	102789
Khatri	KHV	Burma	-0.006854	0.000212	-32.313	102823
CHB	ITU	Tripuri	-0.0072	0.000223	-32.308	103123
Khatri	She	BEB	-0.006936	0.000215	-32.296	107058
Sindhi	SHK	BEB	-0.006055	0.000188	-32.289	107075
Balochi	Yizu	Burma	-0.008642	0.000268	-32.288	100113
Brahui	Paniya	PJL	-0.005626	0.000174	-32.288	106926
Hezhen	ITU	Uygur	-0.010217	0.000316	-32.284	100999
Gujrati_Brh	Burma	Manipuri	-0.006483	0.000201	-32.276	103961
Gond	Yizu	Burma	-0.007506	0.000233	-32.27	99936
Dai	STU	Burma	-0.007773	0.000241	-32.268	100266
Khatri	N_Munda	IE_UTT	-0.00472	0.000146	-32.263	106891
Balochi	Kadar	ITU	-0.0046	0.000143	-32.257	106877
Tharu	GIH	IAR	-0.006256	0.000194	-32.254	103681
Balochi	She	BEB	-0.007598	0.000236	-32.25	107066
Ho	Pathan	ITU	-0.004334	0.000134	-32.239	106905
W_Bengal_Brh	She	Burma	-0.008596	0.000267	-32.236	99990
Dai	PJL	Burma	-0.008042	0.00025	-32.232	100266
BEB	Hezhen	Manipuri	-0.006807	0.000211	-32.225	102963
ITU	TAT	Manipuri	-0.008591	0.000267	-32.222	102793
Khatri	Mongola	Manipuri	-0.008584	0.000266	-32.218	102878
Iyer	Mongola	BEB	-0.005111	0.000159	-32.216	107062
Khatri	Cambodians	BEB	-0.006299	0.000196	-32.214	107065
Sakilli	Sherpa_Rol	IAR	-0.011351	0.000352	-32.207	100629
Balochi	Santal	Iyer	-0.005833	0.000181	-32.196	105210
CHB	IE_UTT	Uygur	-0.009241	0.000287	-32.196	104246
Balochi	TAT	Manipuri	-0.010467	0.000325	-32.194	102635
Pallan	Mongola	Manipuri	-0.007963	0.000247	-32.19	102829
Brahui	Miaozu	Burma	-0.009214	0.000286	-32.186	100057
Khatri	Burma	Uygur	-0.008383	0.00026	-32.181	102796
JPT	Sakilli	IAR	-0.010602	0.00033	-32.174	100936
Balochi	Korwa	W_Bengal_Brh	-0.006436	0.0002	-32.162	104874
Pallan	She	Burma	-0.008636	0.000269	-32.134	99944
Sakilli	Yizu	IAR	-0.011664	0.000363	-32.125	100389
Gujrati_Brh	N_Munda	BEB	-0.004139	0.000129	-32.117	107060
Maratha	KHV	Burma	-0.00694	0.000216	-32.114	101599
Iyer	Miaozu	Uygur	-0.010861	0.000338	-32.112	100832
Han	IE_UTT	Tripuri	-0.00696	0.000217	-32.112	101870
Gujrati_Brh	Yakut	IAR	-0.008346	0.00026	-32.092	103317
ITU	Oroqen	Uygur	-0.0101	0.000315	-32.087	100965
CHB	STU	Tripuri	-0.007062	0.00022	-32.085	103148
ITU	Naga	Burma	-0.010286	0.000321	-32.085	99511
[truncated: 15,548 more rows]

## Sheet: Table S3
Table S3. Population trios presenting sgnificant results after ALDER analyses
Recipient	Source1	Source2	p-value	Z-score	decay rates (number of generations since admixture)	amplitude
Jamatia	Balochi	CDX	6.2e-11	6.54	35.00 +/- 4.23	0.00009961 +/- 0.00001523
Jamatia	Balochi	CHB	3.6e-15	7.87	35.12 +/- 3.56	0.00009949 +/- 0.00001264
Jamatia	Balochi	CHS	3.5e-10	6.27	34.58 +/- 4.40	0.00010047 +/- 0.00001602
Jamatia	Balochi	Dai	2.8e-11	6.66	39.03 +/- 5.86	0.00010132 +/- 0.00001363
Jamatia	Balochi	Han	1.9e-14	7.66	33.65 +/- 4.18	0.00009865 +/- 0.00001288
Jamatia	Balochi	Japanese	4.6e-19	8.92	32.29 +/- 3.37	0.00008901 +/- 0.00000998
Jamatia	Balochi	KHV	1.5e-08	5.66	34.03 +/- 5.37	0.00008784 +/- 0.00001553
Jamatia	Balochi	She	1.9e-11	6.71	41.68 +/- 6.21	0.00011073 +/- 0.00001352
Jamatia	Balochi	Tujia	4.3e-13	7.25	41.25 +/- 5.57	0.00011618 +/- 0.00001603
Jamatia	Ho	CHB	1.1e-05	4.4	60.38 +/- 9.78	0.00007721 +/- 0.00001753
Jamatia	Ho	Han	4.8e-06	4.57	60.37 +/- 10.69	0.00007586 +/- 0.00001658
Jamatia	Ho	Tujia	1.1e-05	4.4	59.41 +/- 10.31	0.00007230 +/- 0.00001642
Jamatia	Irula	CDX	8.3e-10	6.14	45.88 +/- 7.47	0.00008165 +/- 0.00001247
Jamatia	Irula	CHB	8.8e-10	6.13	49.84 +/- 8.13	0.00009615 +/- 0.00001437
Jamatia	Irula	CHS	8.6e-06	4.45	49.08 +/- 11.03	0.00009357 +/- 0.00002103
Jamatia	Irula	Dai	2.7e-09	5.95	44.96 +/- 7.56	0.00008382 +/- 0.00001242
Jamatia	Irula	Han	5.9e-09	5.82	45.24 +/- 7.77	0.00008656 +/- 0.00001272
Jamatia	Irula	She	7e-09	5.79	49.23 +/- 8.50	0.00009067 +/- 0.00001438
Jamatia	Irula	Tujia	4e-11	6.6	50.30 +/- 7.62	0.00009545 +/- 0.00001394
Jamatia	Iyer	CDX	1.9e-06	4.76	33.43 +/- 7.02	0.00007757 +/- 0.00001617
Jamatia	Iyer	CHB	1.7e-12	7.05	38.48 +/- 4.79	0.00009459 +/- 0.00001341
Jamatia	Iyer	CHS	1.9e-09	6.01	35.13 +/- 5.85	0.00008580 +/- 0.00001357
Jamatia	Iyer	Dai	8e-07	4.94	38.14 +/- 6.57	0.00008848 +/- 0.00001793
Jamatia	Iyer	Han	3.1e-08	5.54	34.18 +/- 5.97	0.00008401 +/- 0.00001517
Jamatia	Iyer	Japanese	1.1e-08	5.71	32.04 +/- 5.30	0.00007221 +/- 0.00001265
Jamatia	Iyer	KHV	3.5e-07	5.09	35.61 +/- 6.64	0.00007692 +/- 0.00001510
Jamatia	Iyer	She	4.1e-07	5.07	39.33 +/- 7.76	0.00009130 +/- 0.00001651
Jamatia	Iyer	Tujia	1.3e-07	5.28	42.70 +/- 7.17	0.00010545 +/- 0.00001997
Jamatia	Kadar	CDX	5e-11	6.57	56.75 +/- 8.63	0.00008751 +/- 0.00001237
Jamatia	Kadar	CHB	2.9e-11	6.65	58.32 +/- 8.74	0.00010311 +/- 0.00001550
Jamatia	Kadar	CHS	3.4e-05	4.14	57.31 +/- 12.94	0.00009908 +/- 0.00002392
Jamatia	Kadar	Dai	1.3e-07	5.28	57.01 +/- 10.81	0.00009185 +/- 0.00001648
Jamatia	Kadar	Han	8.2e-10	6.14	51.83 +/- 8.44	0.00008735 +/- 0.00001322
Jamatia	Kadar	Japanese	3.1e-07	5.12	51.76 +/- 10.12	0.00007604 +/- 0.00001423
Jamatia	Kadar	She	1.9e-11	6.71	59.91 +/- 8.92	0.00009854 +/- 0.00001365
Jamatia	Kadar	Tujia	1.2e-10	6.44	58.83 +/- 8.71	0.00010359 +/- 0.00001607
Jamatia	Khatri	CDX	2.3e-17	8.48	37.45 +/- 4.24	0.00009386 +/- 0.00001107
Jamatia	Khatri	CHB	2.5e-17	8.47	38.03 +/- 3.75	0.00009744 +/- 0.00001151
Jamatia	Khatri	CHS	3.6e-15	7.87	36.83 +/- 4.44	0.00009410 +/- 0.00001196
Jamatia	Khatri	Dai	1.6e-19	9.04	44.26 +/- 4.80	0.00010928 +/- 0.00001209
Jamatia	Khatri	Han	9.3e-15	7.75	37.14 +/- 4.79	0.00009752 +/- 0.00001259
Jamatia	Khatri	Japanese	1.2e-15	8.01	34.33 +/- 4.29	0.00008509 +/- 0.00001047
Jamatia	Khatri	KHV	3.4e-11	6.63	35.42 +/- 4.60	0.00008049 +/- 0.00001214
Jamatia	Khatri	She	3.5e-12	6.95	44.87 +/- 6.45	0.00011117 +/- 0.00001409
Jamatia	Khatri	Tujia	7.1e-13	7.18	46.37 +/- 5.39	0.00012198 +/- 0.00001700
Jamatia	Korwa	CHB	2.7e-07	5.15	63.68 +/- 10.29	0.00008334 +/- 0.00001619
Jamatia	Korwa	Han	2e-07	5.2	59.71 +/- 10.33	0.00007462 +/- 0.00001435
Jamatia	Korwa	Tujia	1.2e-06	4.86	63.16 +/- 10.23	0.00007559 +/- 0.00001556
Jamatia	Maratha	CDX	3.4e-07	5.1	45.95 +/- 9.01	0.00009848 +/- 0.00001383
Jamatia	Maratha	CHB	1.1e-08	5.72	45.30 +/- 7.92	0.00009994 +/- 0.00001310
Jamatia	Maratha	CHS	1.5e-06	4.81	42.68 +/- 8.87	0.00009537 +/- 0.00001760
Jamatia	Maratha	Dai	2.7e-08	5.56	56.49 +/- 10.16	0.00011454 +/- 0.00001515
Jamatia	Maratha	Han	2.1e-07	5.19	44.25 +/- 8.53	0.00010004 +/- 0.00001496
Jamatia	Maratha	Japanese	9.8e-07	4.9	40.25 +/- 8.22	0.00008443 +/- 0.00001176
Jamatia	Maratha	KHV	1.8e-05	4.29	45.81 +/- 10.68	0.00008679 +/- 0.00001652
Jamatia	Maratha	She	1.7e-06	4.78	50.40 +/- 10.53	0.00010651 +/- 0.00001625
Jamatia	Maratha	Tujia	2.6e-11	6.67	51.22 +/- 7.53	0.00011835 +/- 0.00001775
Jamatia	Pallan	CDX	1.6e-12	7.06	45.16 +/- 6.39	0.00008945 +/- 0.00001144
Jamatia	Pallan	CHB	2.1e-13	7.34	47.78 +/- 6.51	0.00010160 +/- 0.00001246
Jamatia	Pallan	CHS	1.6e-07	5.24	43.95 +/- 8.38	0.00009134 +/- 0.00001679
Jamatia	Pallan	Dai	1.2e-11	6.78	51.68 +/- 7.62	0.00010653 +/- 0.00001477
Jamatia	Pallan	Han	1.1e-11	6.79	43.60 +/- 6.42	0.00009386 +/- 0.00001229
Jamatia	Pallan	Japanese	9.9e-11	6.47	41.49 +/- 6.41	0.00007845 +/- 0.00001085
Jamatia	Pallan	KHV	4.2e-07	5.06	45.38 +/- 8.97	0.00008209 +/- 0.00001615
Jamatia	Pallan	She	1e-10	6.46	51.73 +/- 8.01	0.00010776 +/- 0.00001406
Jamatia	Pallan	Tujia	3.9e-14	7.57	50.38 +/- 6.26	0.00011094 +/- 0.00001466
Jamatia	W_Bengal_Brh	CDX	2.3e-07	5.17	43.30 +/- 8.37	0.00009930 +/- 0.00001203
Jamatia	W_Bengal_Brh	CHB	6.8e-13	7.18	46.03 +/- 6.41	0.00010891 +/- 0.00001020
Jamatia	W_Bengal_Brh	CHS	3.4e-07	5.1	42.60 +/- 8.35	0.00010188 +/- 0.00001395
Jamatia	W_Bengal_Brh	Dai	3e-10	6.3	48.36 +/- 7.68	0.00010458 +/- 0.00001382
Jamatia	W_Bengal_Brh	Han	1.3e-08	5.69	43.32 +/- 7.62	0.00010437 +/- 0.00001247
Jamatia	W_Bengal_Brh	Japanese	1.2e-08	5.7	43.12 +/- 7.57	0.00009517 +/- 0.00001157
Jamatia	W_Bengal_Brh	She	2.5e-07	5.16	49.42 +/- 9.59	0.00010999 +/- 0.00001710
Jamatia	W_Bengal_Brh	Tujia	1.1e-11	6.79	47.89 +/- 7.02	0.00011281 +/- 0.00001661
Jamatia	Brahui	CDX	1.7e-15	7.96	36.53 +/- 4.59	0.00009648 +/- 0.00001147
Jamatia	Brahui	CHB	3.1e-19	8.96	37.39 +/- 3.97	0.00009930 +/- 0.00001108
Jamatia	Brahui	CHS	1.1e-13	7.43	36.56 +/- 4.92	0.00009903 +/- 0.00001234
Jamatia	Brahui	Dai	1.4e-12	7.08	41.01 +/- 5.65	0.00010185 +/- 0.00001438
Jamatia	Brahui	Han	2.8e-13	7.3	36.43 +/- 4.99	0.00010036 +/- 0.00001204
Jamatia	Brahui	Japanese	2.2e-15	7.93	35.03 +/- 4.42	0.00008950 +/- 0.00000940
Jamatia	Brahui	KHV	9.4e-10	6.12	35.28 +/- 5.49	0.00008417 +/- 0.00001376
Jamatia	Brahui	She	9.1e-11	6.48	42.79 +/- 6.60	0.00010652 +/- 0.00001433
Jamatia	Brahui	Tujia	8.3e-13	7.16	42.79 +/- 5.67	0.00011569 +/- 0.00001617
Jamatia	Burusho	CDX	1.5e-13	7.39	36.44 +/- 4.93	0.00007113 +/- 0.00000860
Jamatia	Burusho	CHB	2.2e-16	8.21	37.32 +/- 4.55	0.00007376 +/- 0.00000748
Jamatia	Burusho	CHS	4.5e-10	6.24	34.90 +/- 5.60	0.00006867 +/- 0.00000980
Jamatia	Burusho	Dai	2e-08	5.61	44.72 +/- 7.97	0.00008457 +/- 0.00001093
Jamatia	Burusho	Han	2.6e-11	6.67	36.10 +/- 5.41	0.00007421 +/- 0.00000873
Jamatia	Burusho	She	2.3e-05	4.23	49.56 +/- 11.70	0.00009489 +/- 0.00001725
Jamatia	Burusho	Tujia	1.5e-14	7.69	44.28 +/- 5.76	0.00009054 +/- 0.00001149
Jamatia	CDX	Drav_Kar	5.5e-13	7.21	51.79 +/- 7.18	0.00010249 +/- 0.00001146
Jamatia	CDX	GIH	8.7e-11	6.49	38.36 +/- 5.91	0.00009161 +/- 0.00001148
Jamatia	CDX	Drav_TN	4.1e-11	6.6	42.36 +/- 6.42	0.00009283 +/- 0.00001209
Jamatia	CDX	Pulliyar	0.00069	3.39	29.37 +/- 8.65	0.00005070 +/- 0.00000816
Jamatia	CDX	North_Kannadi	0.0078	2.66	66.85 +/- 12.05	0.00017463 +/- 0.00006566
Jamatia	CDX	Paniya	5e-06	4.57	48.75 +/- 10.68	0.00007968 +/- 0.00001596
Jamatia	CDX	Sakilli	0.0036	2.92	31.70 +/- 10.87	0.00011531 +/- 0.00003642
Jamatia	CDX	Sindhi	4.4e-08	5.47	36.71 +/- 6.71	0.00008723 +/- 0.00001311
Jamatia	CHB	Drav_Kar	3.9e-17	8.42	54.49 +/- 6.47	0.00011807 +/- 0.00001162
Jamatia	CHB	GIH	2.9e-15	7.89	39.37 +/- 4.99	0.00009858 +/- 0.00000984
Jamatia	CHB	Drav_TN	2.4e-11	6.68	43.18 +/- 6.46	0.00009814 +/- 0.00001321
Jamatia	CHB	Gond	2.7e-07	5.15	56.28 +/- 9.85	0.00011167 +/- 0.00002170
Jamatia	CHB	Pulliyar	0.00014	3.81	41.26 +/- 10.83	0.00007321 +/- 0.00001865
Jamatia	CHB	North_Kannadi	0.0087	2.62	65.45 +/- 14.00	0.00016443 +/- 0.00006264
Jamatia	CHB	Paniya	1.5e-08	5.66	51.45 +/- 9.08	0.00009530 +/- 0.00001510
Jamatia	CHB	Sakilli	0.003	2.97	34.64 +/- 11.67	0.00012212 +/- 0.00002706
Jamatia	CHB	Sindhi	3.3e-12	6.97	39.55 +/- 5.68	0.00009741 +/- 0.00001287
Jamatia	CHS	Drav_Kar	6.1e-09	5.81	54.83 +/- 9.43	0.00011985 +/- 0.00001944
Jamatia	CHS	GIH	2.2e-09	5.98	35.94 +/- 6.01	0.00008848 +/- 0.00001193
Jamatia	CHS	Drav_TN	6.1e-07	4.99	39.89 +/- 8.00	0.00008824 +/- 0.00001515
Jamatia	CHS	Gond	0.00011	3.88	55.59 +/- 12.67	0.00010458 +/- 0.00002697
Jamatia	CHS	Pulliyar	0.0054	2.78	29.40 +/- 10.56	0.00005217 +/- 0.00001477
Jamatia	CHS	North_Kannadi	0.029	2.19	63.60 +/- 15.01	0.00016521 +/- 0.00007556
Jamatia	CHS	Paniya	8.1e-05	3.94	48.23 +/- 12.24	0.00008379 +/- 0.00002046
Jamatia	CHS	Sakilli	0.005	2.81	33.48 +/- 8.94	0.00012536 +/- 0.00004461
Jamatia	CHS	Sindhi	1.7e-08	5.64	37.65 +/- 6.68	0.00009352 +/- 0.00001440
Jamatia	Dai	Drav_Kar	3.1e-15	7.89	55.53 +/- 7.04	0.00011479 +/- 0.00001268
Jamatia	Dai	GIH	9.8e-11	6.47	43.35 +/- 6.70	0.00010448 +/- 0.00001457
Jamatia	Dai	Drav_TN	7.1e-11	6.52	52.33 +/- 8.03	0.00011474 +/- 0.00001737
Jamatia	Dai	Gond	2.7e-13	7.31	61.63 +/- 7.65	0.00011969 +/- 0.00001638
Jamatia	Dai	Pulliyar	0.039	2.06	50.08 +/- 24.30	0.00007610 +/- 0.00002699
Jamatia	Dai	North_Kannadi	1.9e-07	5.21	65.12 +/- 9.25	0.00015164 +/- 0.00002913
Jamatia	Dai	Paniya	0.00013	3.82	53.13 +/- 11.87	0.00009931 +/- 0.00002598
Jamatia	Dai	Sakilli	0.014	2.47	34.79 +/- 14.11	0.00010279 +/- 0.00000989
Jamatia	Dai	Sindhi	2.6e-09	5.95	42.88 +/- 7.12	0.00009783 +/- 0.00001643
Jamatia	Drav_Kar	Han	8.3e-13	7.16	48.26 +/- 6.74	0.00010083 +/- 0.00001232
Jamatia	Drav_Kar	Japanese	2.2e-14	7.64	47.27 +/- 5.97	0.00008847 +/- 0.00001158
Jamatia	Drav_Kar	KHV	1.4e-08	5.67	58.79 +/- 9.87	0.00011226 +/- 0.00001978
Jamatia	Drav_Kar	She	6.3e-09	5.81	55.49 +/- 9.55	0.00011088 +/- 0.00001516
Jamatia	Drav_Kar	Tujia	5.7e-14	7.51	53.16 +/- 7.07	0.00011407 +/- 0.00001386
Jamatia	GIH	Han	1.4e-11	6.76	37.42 +/- 5.54	0.00009617 +/- 0.00001167
Jamatia	GIH	Japanese	1.3e-11	6.77	36.19 +/- 5.35	0.00008507 +/- 0.00001095
Jamatia	GIH	KHV	5.1e-08	5.45	36.11 +/- 6.63	0.00007889 +/- 0.00001282
Jamatia	GIH	She	2.9e-08	5.55	44.55 +/- 8.03	0.00010673 +/- 0.00001527
Jamatia	GIH	Tujia	6.9e-14	7.49	45.16 +/- 6.03	0.00011549 +/- 0.00001411
Jamatia	Han	Drav_TN	1.3e-09	6.06	41.02 +/- 6.77	0.00009600 +/- 0.00001379
Jamatia	Han	Gond	5.4e-08	5.44	56.26 +/- 9.74	0.00011284 +/- 0.00002076
Jamatia	Han	Pulliyar	0.00016	3.77	27.89 +/- 7.39	0.00005188 +/- 0.00001029
Jamatia	Han	North_Kannadi	0.0011	3.26	62.73 +/- 10.21	0.00016247 +/- 0.00004977
Jamatia	Han	Paniya	8.6e-05	3.93	45.33 +/- 11.54	0.00008162 +/- 0.00001884
Jamatia	Han	Sakilli	0.0016	3.16	31.48 +/- 9.95	0.00011398 +/- 0.00002740
Jamatia	Han	Sindhi	5.4e-10	6.21	36.48 +/- 5.88	0.00009171 +/- 0.00001281
Jamatia	Japanese	Drav_TN	2.4e-09	5.97	39.92 +/- 6.69	0.00008422 +/- 0.00001287
Jamatia	Japanese	Pulliyar	0.0001	3.89	26.35 +/- 6.77	0.00004612 +/- 0.00000884
Jamatia	Japanese	North_Kannadi	0.0022	3.06	63.92 +/- 10.81	0.00015704 +/- 0.00005136
Jamatia	Japanese	Sakilli	0.016	2.42	32.81 +/- 13.57	0.00011638 +/- 0.00002783
Jamatia	Japanese	Sindhi	7e-12	6.86	33.79 +/- 4.93	0.00007970 +/- 0.00000989
Jamatia	KHV	Drav_TN	8e-07	4.94	39.83 +/- 8.07	0.00007840 +/- 0.00001530
Jamatia	KHV	North_Kannadi	0.038	2.07	66.18 +/- 17.84	0.00015270 +/- 0.00007371
Jamatia	KHV	Sakilli	0.0074	2.68	32.21 +/- 7.17	0.00010596 +/- 0.00003959
Jamatia	KHV	Sindhi	9.8e-06	4.42	37.00 +/- 8.37	0.00008095 +/- 0.00001649
Jamatia	Drav_TN	She	7.4e-12	6.85	50.78 +/- 7.41	0.00011153 +/- 0.00001337
Jamatia	Drav_TN	Tujia	2.3e-10	6.34	49.74 +/- 7.70	0.00011669 +/- 0.00001841
Jamatia	Gond	She	1.3e-10	6.43	60.50 +/- 8.99	0.00012622 +/- 0.00001963
Jamatia	Gond	Tujia	4.5e-11	6.59	57.12 +/- 7.25	0.00012074 +/- 0.00001833
Jamatia	Pulliyar	She	0.021	2.3	39.21 +/- 17.04	0.00006171 +/- 0.00001844
Jamatia	Pulliyar	Tujia	5.2e-05	4.05	39.57 +/- 9.78	0.00007059 +/- 0.00001534
Jamatia	North_Kannadi	She	0.0003	3.61	82.51 +/- 15.98	0.00020711 +/- 0.00005734
Jamatia	North_Kannadi	Tujia	0.00062	3.42	73.84 +/- 14.03	0.00018132 +/- 0.00005295
Jamatia	Paniya	She	2.3e-05	4.23	48.56 +/- 11.47	0.00008801 +/- 0.00001852
Jamatia	Paniya	Tujia	2.5e-06	4.71	55.41 +/- 10.11	0.00010440 +/- 0.00002217
Jamatia	She	Sindhi	1.1e-06	4.87	42.87 +/- 8.81	0.00009924 +/- 0.00001798
Jamatia	Sindhi	Tujia	9.1e-11	6.48	44.23 +/- 6.82	0.00011170 +/- 0.00001701
Manipuri	Balochi	Naga	2e-13	7.35	11.87 +/- 1.61	0.00024147 +/- 0.00002670
Manipuri	Gond	Naga	3.7e-15	7.87	11.40 +/- 1.45	0.00014404 +/- 0.00001380
Manipuri	Gujrati_Brh	Naga	2.7e-12	6.99	11.34 +/- 1.62	0.00021500 +/- 0.00002266
Manipuri	Ho	Naga	2.3e-10	6.34	12.64 +/- 1.99	0.00012030 +/- 0.00001348
Manipuri	Irula	Naga	8e-14	7.47	10.62 +/- 1.42	0.00015933 +/- 0.00001555
Manipuri	Iyer	Naga	3.8e-14	7.57	11.42 +/- 1.51	0.00021271 +/- 0.00002161
Manipuri	Kadar	Naga	3.9e-12	6.94	11.89 +/- 1.71	0.00016534 +/- 0.00001710
Manipuri	Khatri	Naga	1.4e-16	8.26	11.53 +/- 1.40	0.00023071 +/- 0.00002351
Manipuri	Korwa	Naga	8.2e-15	7.76	12.79 +/- 1.65	0.00012258 +/- 0.00001273
Manipuri	Maratha	Naga	1.4e-14	7.69	12.29 +/- 1.60	0.00020509 +/- 0.00001987
Manipuri	Pallan	Naga	4.5e-17	8.4	11.89 +/- 1.42	0.00019792 +/- 0.00001847
Manipuri	Santal	Naga	7.3e-15	7.78	12.54 +/- 1.61	0.00013050 +/- 0.00001124
Manipuri	W_Bengal_Brh	Naga	1.1e-10	6.46	10.80 +/- 1.67	0.00019759 +/- 0.00002392
Manipuri	Brahui	Naga	2e-12	7.03	10.92 +/- 1.55	0.00022934 +/- 0.00002707
Manipuri	Burusho	Naga	1.1e-13	7.43	12.01 +/- 1.62	0.00019357 +/- 0.00002171
Manipuri	Drav_Kar	Naga	4e-18	8.68	11.72 +/- 1.35	0.00019710 +/- 0.00001646
Manipuri	GIH	Naga	4e-13	7.25	11.02 +/- 1.52	0.00020703 +/- 0.00002089
Manipuri	ITU	Naga	8.3e-14	7.46	10.52 +/- 1.41	0.00018748 +/- 0.00001801
Manipuri	Drav_AP	Naga	9.6e-17	8.31	11.53 +/- 1.39	0.00020670 +/- 0.00001822
Manipuri	Drav_TN	Naga	3.1e-17	8.44	11.67 +/- 1.38	0.00020378 +/- 0.00001868
Tripuri	Balochi	Cambodians	2.2e-07	5.18	27.75 +/- 5.35	0.00006492 +/- 0.00001106
Tripuri	Balochi	CHB	8.3e-07	4.93	22.91 +/- 4.65	0.00007139 +/- 0.00001038
Tripuri	Balochi	SHK	1.9e-10	6.37	21.33 +/- 3.35	0.00006514 +/- 0.00000743
Tripuri	Balochi	SHT	1.4e-07	5.27	21.04 +/- 4.00	0.00006287 +/- 0.00000786
Tripuri	Birhor	CHB	0.00015	3.79	22.63 +/- 5.98	0.00003652 +/- 0.00000730
Tripuri	Birhor	SHK	6.4e-06	4.51	21.24 +/- 4.71	0.00003253 +/- 0.00000636
Tripuri	Birhor	SHT	3.2e-07	5.11	21.20 +/- 4.15	0.00003525 +/- 0.00000626
Tripuri	Gond	CHB	1.7e-06	4.79	20.27 +/- 4.23	0.00003892 +/- 0.00000610
Tripuri	Gond	SHK	2.2e-08	5.6	20.13 +/- 3.60	0.00003753 +/- 0.00000562
Tripuri	Gond	SHT	5.8e-06	4.53	21.46 +/- 4.73	0.00003926 +/- 0.00000647
Tripuri	Gujrati_Brh	Cambodians	3.1e-06	4.66	24.10 +/- 5.17	0.00005338 +/- 0.00000957
Tripuri	Gujrati_Brh	CHB	5e-07	5.02	19.20 +/- 3.82	0.00005887 +/- 0.00000778
Tripuri	Gujrati_Brh	SHK	1.6e-09	6.03	17.27 +/- 2.86	0.00005276 +/- 0.00000648
Tripuri	Gujrati_Brh	SHT	4.3e-07	5.06	17.00 +/- 3.36	0.00005211 +/- 0.00000724
Tripuri	Ho	CHB	9e-05	3.92	20.30 +/- 5.18	0.00002960 +/- 0.00000460
Tripuri	Ho	SHK	6.2e-08	5.41	19.57 +/- 3.62	0.00002786 +/- 0.00000429
Tripuri	Ho	SHT	1e-06	4.88	20.45 +/- 4.19	0.00002987 +/- 0.00000598
Tripuri	Irula	Cambodians	2.7e-06	4.69	32.02 +/- 6.83	0.00004316 +/- 0.00000725
Tripuri	Irula	CHB	1.7e-06	4.78	26.67 +/- 5.58	0.00005512 +/- 0.00000801
Tripuri	Irula	SHK	1.5e-08	5.67	26.18 +/- 4.62	0.00005367 +/- 0.00000740
Tripuri	Irula	SHT	2.6e-11	6.67	28.44 +/- 4.27	0.00005998 +/- 0.00000620
Tripuri	Iyer	Cambodians	0.00035	3.58	22.01 +/- 6.15	0.00004701 +/- 0.00000903
Tripuri	Iyer	CHB	1.2e-05	4.37	20.10 +/- 4.60	0.00005872 +/- 0.00000910
Tripuri	Iyer	SHK	3.8e-08	5.5	18.50 +/- 3.36	0.00005331 +/- 0.00000672
Tripuri	Iyer	SHT	8.6e-07	4.92	19.01 +/- 3.86	0.00005451 +/- 0.00000726
Tripuri	Kadar	Cambodians	0.0028	2.99	24.02 +/- 8.03	0.00003586 +/- 0.00000904
Tripuri	Kadar	CHB	0.00025	3.66	22.19 +/- 6.06	0.00004799 +/- 0.00000764
Tripuri	Kadar	SHK	7e-06	4.5	22.33 +/- 4.97	0.00004618 +/- 0.00000726
Tripuri	Kadar	SHT	1.6e-07	5.24	25.40 +/- 4.85	0.00005175 +/- 0.00000780
Tripuri	Khatri	Cambodians	8.3e-08	5.36	25.73 +/- 4.80	0.00005702 +/- 0.00000901
Tripuri	Khatri	CHB	1.1e-05	4.4	20.64 +/- 4.69	0.00006258 +/- 0.00000924
Tripuri	Khatri	SHK	2.8e-07	5.14	19.29 +/- 3.76	0.00005762 +/- 0.00000714
Tripuri	Khatri	SHT	3.8e-07	5.08	19.72 +/- 3.88	0.00005791 +/- 0.00000777
Tripuri	Korwa	CHB	0.025	2.25	24.80 +/- 11.03	0.00003576 +/- 0.00001035
Tripuri	Korwa	SHK	0.0002	3.72	29.70 +/- 7.98	0.00003912 +/- 0.00000841
Tripuri	Korwa	SHT	0.00031	3.61	28.23 +/- 7.82	0.00003818 +/- 0.00000880
Tripuri	Maratha	Cambodians	6.8e-07	4.97	30.01 +/- 6.04	0.00005365 +/- 0.00001058
Tripuri	Maratha	CHB	7.8e-07	4.94	22.09 +/- 4.47	0.00005593 +/- 0.00000941
Tripuri	Maratha	SHK	5e-09	5.85	18.96 +/- 3.24	0.00004716 +/- 0.00000628
Tripuri	Maratha	SHT	2.4e-07	5.17	19.80 +/- 3.83	0.00004990 +/- 0.00000751
Tripuri	Pallan	Cambodians	0.00019	3.74	22.88 +/- 6.12	0.00004384 +/- 0.00000984
Tripuri	Pallan	CHB	7.4e-05	3.96	20.35 +/- 5.13	0.00005325 +/- 0.00000891
Tripuri	Pallan	SHK	7.4e-07	4.95	19.43 +/- 3.93	0.00004972 +/- 0.00000708
Tripuri	Pallan	SHT	1.3e-05	4.37	20.15 +/- 4.62	0.00005154 +/- 0.00000887
Tripuri	Santal	CHB	1.5e-05	4.33	23.51 +/- 5.43	0.00003880 +/- 0.00000694
Tripuri	Santal	SHK	1.5e-09	6.04	22.86 +/- 3.79	0.00003535 +/- 0.00000498
Tripuri	Santal	SHT	2.3e-07	5.17	26.19 +/- 5.07	0.00004195 +/- 0.00000804
Tripuri	Tharu	CHB	0.00029	3.62	30.58 +/- 8.45	0.00001468 +/- 0.00000395
Tripuri	W_Bengal_Brh	Cambodians	3.5e-06	4.64	23.10 +/- 4.98	0.00004884 +/- 0.00000809
Tripuri	W_Bengal_Brh	CHB	9.1e-07	4.91	18.24 +/- 3.71	0.00005430 +/- 0.00000701
Tripuri	W_Bengal_Brh	SHK	2.8e-09	5.94	17.76 +/- 2.99	0.00005188 +/- 0.00000597
Tripuri	W_Bengal_Brh	SHT	2.1e-06	4.74	18.01 +/- 3.80	0.00005126 +/- 0.00000683
Tripuri	BEB	CHB	3.2e-07	5.11	20.38 +/- 3.99	0.00004494 +/- 0.00000575
Tripuri	BEB	SHK	5.7e-12	6.89	19.57 +/- 2.84	0.00004220 +/- 0.00000447
Tripuri	BEB	SHT	2.9e-08	5.55	18.93 +/- 3.41	0.00004044 +/- 0.00000493
Tripuri	Brahui	Cambodians	1.9e-05	4.27	24.60 +/- 5.75	0.00006217 +/- 0.00001228
Tripuri	Brahui	CHB	7.8e-06	4.47	20.57 +/- 4.60	0.00006994 +/- 0.00001131
Tripuri	Brahui	SHK	4.4e-09	5.87	19.24 +/- 3.28	0.00006499 +/- 0.00000780
Tripuri	Brahui	SHT	6.6e-07	4.97	18.85 +/- 3.79	0.00006234 +/- 0.00000858
Tripuri	Burusho	Cambodians	0.00027	3.64	20.08 +/- 5.52	0.00003755 +/- 0.00000689
Tripuri	Burusho	CHB	8.1e-07	4.93	18.68 +/- 3.79	0.00004862 +/- 0.00000622
Tripuri	Burusho	SHK	3.3e-07	5.1	17.68 +/- 3.46	0.00004428 +/- 0.00000566
Tripuri	Burusho	SHT	6.1e-06	4.52	15.96 +/- 3.53	0.00003989 +/- 0.00000508
Tripuri	Cambodians	Drav_Kar	6.6e-05	3.99	28.39 +/- 7.12	0.00004882 +/- 0.00000974
Tripuri	Cambodians	GIH	2.2e-05	4.25	21.57 +/- 5.08	0.00004363 +/- 0.00000872
Tripuri	Cambodians	ITU	1.4e-08	5.67	25.66 +/- 4.52	0.00005091 +/- 0.00000734
Tripuri	Cambodians	Drav_AP	9.1e-05	3.91	18.48 +/- 4.72	0.00003871 +/- 0.00000680
Tripuri	Cambodians	Drav_TN	4.1e-06	4.61	23.71 +/- 5.15	0.00004585 +/- 0.00000763
Tripuri	Cambodians	IE_UTT	3.8e-09	5.89	27.01 +/- 4.58	0.00005225 +/- 0.00000781
Tripuri	Cambodians	Pulliyar	0.0017	3.14	54.52 +/- 17.35	0.00007465 +/- 0.00002298
Tripuri	Cambodians	IAR	0.0038	2.89	41.68 +/- 14.41	0.00003191 +/- 0.00001020
Tripuri	Cambodians	North_Kannadi	0.011	2.53	29.45 +/- 10.49	0.00007396 +/- 0.00002920
Tripuri	Cambodians	Paniya	0.0006	3.43	26.02 +/- 7.58	0.00003851 +/- 0.00000887
Tripuri	Cambodians	Pathan	8.2e-07	4.93	28.96 +/- 5.87	0.00006421 +/- 0.00001082
Tripuri	Cambodians	PJL	5.9e-08	5.42	25.82 +/- 4.76	0.00005303 +/- 0.00000831
Tripuri	Cambodians	Sakilli	0.00078	3.36	31.73 +/- 6.15	0.00006930 +/- 0.00002062
Tripuri	Cambodians	Sindhi	2.5e-05	4.22	23.41 +/- 5.55	0.00005125 +/- 0.00000927
Tripuri	Cambodians	STU	5.2e-09	5.84	26.60 +/- 4.56	0.00005113 +/- 0.00000765
Tripuri	Khasi	SHK	0.022	2.29	104.34 +/- 23.30	0.00010732 +/- 0.00004678
Tripuri	Khasi	SHT	0.018	2.36	119.60 +/- 22.10	0.00014902 +/- 0.00006307
Tripuri	N_Munda	SHK	0.00026	3.65	26.87 +/- 7.36	0.00004070 +/- 0.00001010
Tripuri	N_Munda	SHT	0.0026	3.01	20.90 +/- 6.95	0.00003058 +/- 0.00000888
Tripuri	S_Munda	CHB	0.0066	2.72	19.87 +/- 7.31	0.00002712 +/- 0.00000768
Tripuri	S_Munda	SHK	2.5e-07	5.16	19.83 +/- 3.84	0.00002835 +/- 0.00000526
Tripuri	S_Munda	SHT	0.0026	3.01	21.32 +/- 7.09	0.00002848 +/- 0.00000745
Tripuri	CHB	Drav_Kar	0.00037	3.56	20.34 +/- 5.72	0.00005042 +/- 0.00000903
Tripuri	CHB	GIH	1.3e-06	4.84	19.81 +/- 4.09	0.00005760 +/- 0.00000802
Tripuri	CHB	ITU	1.6e-08	5.65	20.40 +/- 3.61	0.00005703 +/- 0.00000702
Tripuri	CHB	Drav_AP	1.6e-07	5.24	16.17 +/- 3.08	0.00004784 +/- 0.00000589
Tripuri	CHB	Drav_TN	2.3e-07	5.18	20.30 +/- 3.92	0.00005594 +/- 0.00000672
Tripuri	CHB	Gond	3e-09	5.93	24.79 +/- 4.18	0.00005850 +/- 0.00000770
Tripuri	CHB	IE_UTT	4.4e-07	5.05	21.22 +/- 4.20	0.00005850 +/- 0.00000815
Tripuri	CHB	Pulliyar	0.0001	3.88	35.80 +/- 9.22	0.00007081 +/- 0.00001371
Tripuri	CHB	IAR	0.00018	3.75	19.40 +/- 5.18	0.00002270 +/- 0.00000426
Tripuri	CHB	North_Kannadi	0.00061	3.43	23.41 +/- 6.83	0.00007517 +/- 0.00002003
Tripuri	CHB	Paniya	1.7e-06	4.78	22.98 +/- 4.81	0.00005395 +/- 0.00000912
Tripuri	CHB	Pathan	6.1e-05	4.01	22.08 +/- 5.51	0.00006684 +/- 0.00001185
Tripuri	CHB	PJL	1.2e-06	4.86	20.79 +/- 4.28	0.00005986 +/- 0.00000861
Tripuri	CHB	Sakilli	6.3e-06	4.51	26.30 +/- 5.28	0.00007604 +/- 0.00001684
Tripuri	CHB	Sindhi	2e-05	4.26	19.18 +/- 4.50	0.00005860 +/- 0.00000817
Tripuri	CHB	STU	1.2e-07	5.3	21.36 +/- 4.03	0.00005857 +/- 0.00000788
Tripuri	Drav_Kar	SHK	4.4e-06	4.59	20.45 +/- 4.45	0.00004871 +/- 0.00000810
Tripuri	Drav_Kar	SHT	5.2e-05	4.05	21.99 +/- 5.43	0.00005267 +/- 0.00000988
Tripuri	GIH	SHK	5.8e-10	6.19	18.78 +/- 3.03	0.00005429 +/- 0.00000647
Tripuri	GIH	SHT	2.9e-07	5.13	18.00 +/- 3.51	0.00005120 +/- 0.00000717
Tripuri	ITU	SHK	9.5e-13	7.14	19.13 +/- 2.68	0.00005262 +/- 0.00000545
Tripuri	ITU	SHT	6.7e-10	6.17	19.97 +/- 3.23	0.00005413 +/- 0.00000619
Tripuri	Drav_AP	SHK	4.6e-11	6.58	15.75 +/- 2.39	0.00004498 +/- 0.00000481
Tripuri	Drav_AP	SHT	6e-08	5.42	15.57 +/- 2.87	0.00004439 +/- 0.00000514
Tripuri	Drav_TN	SHK	2.1e-11	6.7	18.30 +/- 2.73	0.00005003 +/- 0.00000558
Tripuri	Drav_TN	SHT	2.5e-07	5.16	17.74 +/- 3.44	0.00004901 +/- 0.00000660
Tripuri	IE_UTT	SHK	8.7e-11	6.49	19.74 +/- 3.04	0.00005389 +/- 0.00000659
Tripuri	IE_UTT	SHT	6.9e-08	5.39	19.57 +/- 3.63	0.00005339 +/- 0.00000725
Tripuri	Pulliyar	SHK	9.8e-06	4.42	33.36 +/- 7.54	0.00006673 +/- 0.00001357
Tripuri	Pulliyar	SHT	1.7e-06	4.79	32.64 +/- 6.81	0.00006600 +/- 0.00001379
Tripuri	North_Kannadi	SHK	0.00035	3.57	21.29 +/- 5.32	0.00006639 +/- 0.00001858
Tripuri	North_Kannadi	SHT	2.7e-06	4.69	17.52 +/- 3.74	0.00005408 +/- 0.00000979
Tripuri	Paniya	SHK	5.9e-09	5.82	23.87 +/- 4.10	0.00005349 +/- 0.00000829
Tripuri	Paniya	SHT	3.4e-08	5.52	24.59 +/- 3.91	0.00005641 +/- 0.00001022
Tripuri	Pathan	SHK	1.1e-09	6.1	20.32 +/- 3.33	0.00006075 +/- 0.00000777
Tripuri	Pathan	SHT	5.7e-08	5.43	20.32 +/- 3.74	0.00006080 +/- 0.00000804
Tripuri	PJL	SHK	2.2e-10	6.35	19.39 +/- 3.06	0.00005486 +/- 0.00000669
Tripuri	PJL	SHT	6.4e-09	5.81	19.91 +/- 3.43	0.00005678 +/- 0.00000721
Tripuri	Sakilli	SHK	5.6e-06	4.54	24.57 +/- 3.72	0.00007077 +/- 0.00001558
Tripuri	Sakilli	SHT	1.5e-14	7.69	24.27 +/- 3.16	0.00006580 +/- 0.00000853
Tripuri	Sindhi	SHK	3.6e-09	5.9	17.42 +/- 2.95	0.00005268 +/- 0.00000588
Tripuri	Sindhi	SHT	4e-06	4.61	16.41 +/- 3.56	0.00005047 +/- 0.00000674
Tripuri	STU	SHK	2.7e-12	6.99	20.44 +/- 2.92	0.00005463 +/- 0.00000608
Tripuri	STU	SHT	9.3e-10	6.12	21.00 +/- 3.43	0.00005565 +/- 0.00000684
Tharu	Balochi	CDX	2.5e-05	4.22	33.03 +/- 7.83	0.00010533 +/- 0.00002349
Tharu	Balochi	CHB	0.0025	3.02	29.57 +/- 9.78	0.00010314 +/- 0.00003023
Tharu	Balochi	Han	2.4e-05	4.22	33.60 +/- 7.96	0.00011697 +/- 0.00002406
Tharu	Balochi	JPT	0.00035	3.58	33.98 +/- 9.50	0.00011538 +/- 0.00002754
Tharu	Balochi	KHV	4.1e-06	4.6	34.80 +/- 7.56	0.00010876 +/- 0.00002033
Tharu	Balochi	Lahu	1e-06	4.89	36.83 +/- 7.53	0.00012965 +/- 0.00002553
Tharu	Balochi	Miaozu	9.9e-06	4.42	33.43 +/- 7.56	0.00011883 +/- 0.00002109
Tharu	Balochi	Naxi	1.1e-06	4.88	33.95 +/- 6.96	0.00012558 +/- 0.00002515
Tharu	Balochi	She	0.0012	3.24	31.79 +/- 9.82	0.00011801 +/- 0.00002761
Tharu	Balochi	SHK	0.0042	2.86	25.36 +/- 8.87	0.00008855 +/- 0.00002395
Tharu	Balochi	Tu	7.9e-05	3.95	34.56 +/- 8.76	0.00010857 +/- 0.00002364
Tharu	Gond	CHB	0.00026	3.66	37.39 +/- 10.22	0.00007580 +/- 0.00001979
Tharu	Gond	Han	1.4e-05	4.35	37.35 +/- 8.59	0.00007498 +/- 0.00001490
Tharu	Gond	JPT	0.00049	3.49	35.88 +/- 10.29	0.00006810 +/- 0.00001571
Tharu	Gond	Miaozu	5.3e-05	4.04	35.21 +/- 8.71	0.00007007 +/- 0.00001416
Tharu	Gond	Naxi	4.6e-06	4.58	37.94 +/- 8.14	0.00008519 +/- 0.00001859
Tharu	Gond	She	0.0071	2.69	35.25 +/- 13.09	0.00007021 +/- 0.00002210
Tharu	Gond	SHK	0.001	3.28	28.54 +/- 8.70	0.00005578 +/- 0.00001442
Tharu	Gond	Tu	0.00083	3.34	37.07 +/- 11.09	0.00006736 +/- 0.00001791
Tharu	Gujrati_Brh	CDX	0.00085	3.34	27.72 +/- 8.31	0.00008015 +/- 0.00001845
Tharu	Gujrati_Brh	CHB	0.0053	2.79	28.24 +/- 10.13	0.00009160 +/- 0.00002632
Tharu	Gujrati_Brh	Han	0.002	3.09	27.72 +/- 8.98	0.00008801 +/- 0.00002265
Tharu	Gujrati_Brh	JPT	0.0028	2.99	29.27 +/- 9.79	0.00009004 +/- 0.00002244
Tharu	Gujrati_Brh	KHV	0.0023	3.05	25.24 +/- 8.26	0.00007208 +/- 0.00001751
Tharu	Gujrati_Brh	Lahu	0.00079	3.36	25.19 +/- 7.51	0.00007729 +/- 0.00001925
Tharu	Gujrati_Brh	Miaozu	0.00069	3.39	25.82 +/- 7.61	0.00008307 +/- 0.00001802
Tharu	Gujrati_Brh	Naxi	0.00012	3.84	29.70 +/- 7.72	0.00009843 +/- 0.00002177
Tharu	Gujrati_Brh	SHK	0.0065	2.72	20.63 +/- 7.58	0.00007074 +/- 0.00001776
Tharu	Gujrati_Brh	Tu	0.0024	3.04	33.27 +/- 10.94	0.00009600 +/- 0.00002636
Tharu	Ho	CHB	0.00092	3.31	48.00 +/- 12.97	0.00006937 +/- 0.00002093
Tharu	Ho	Naxi	7.5e-06	4.48	51.86 +/- 8.96	0.00008251 +/- 0.00001843
Tharu	Ho	SHK	0.014	2.45	31.35 +/- 12.78	0.00004198 +/- 0.00001415
Tharu	Irula	CDX	0.00021	3.71	38.17 +/- 10.28	0.00006975 +/- 0.00001649
Tharu	Irula	CHB	0.0025	3.02	37.67 +/- 12.46	0.00008036 +/- 0.00002425
Tharu	Irula	Han	0.0003	3.62	40.26 +/- 11.14	0.00008583 +/- 0.00001960
Tharu	Irula	JPT	0.00055	3.46	39.42 +/- 11.40	0.00007929 +/- 0.00001702
Tharu	Irula	KHV	7e-05	3.98	40.64 +/- 10.22	0.00007288 +/- 0.00001364
Tharu	Irula	Lahu	6.3e-05	4	37.74 +/- 9.43	0.00007587 +/- 0.00001600
Tharu	Irula	Miaozu	0.0002	3.72	44.38 +/- 11.93	0.00009214 +/- 0.00001970
Tharu	Irula	Naxi	8.4e-06	4.45	37.52 +/- 8.42	0.00008765 +/- 0.00001804
Tharu	Irula	She	0.0071	2.69	37.35 +/- 13.87	0.00008462 +/- 0.00002440
Tharu	Irula	SHK	0.017	2.39	30.73 +/- 12.86	0.00006767 +/- 0.00002331
Tharu	Irula	Tu	0.0028	2.99	40.94 +/- 13.70	0.00008049 +/- 0.00002347
Tharu	Iyer	CDX	0.0078	2.66	25.95 +/- 9.75	0.00007356 +/- 0.00002199
Tharu	Iyer	Han	0.012	2.52	26.62 +/- 10.55	0.00008449 +/- 0.00002754
Tharu	Iyer	JPT	0.016	2.41	28.63 +/- 11.88	0.00008701 +/- 0.00002829
Tharu	Iyer	KHV	0.021	2.31	23.77 +/- 10.27	0.00006728 +/- 0.00002277
Tharu	Iyer	Lahu	0.0075	2.67	25.43 +/- 9.52	0.00007454 +/- 0.00002354
Tharu	Iyer	Miaozu	0.0059	2.76	23.14 +/- 8.40	0.00007566 +/- 0.00002123
Tharu	Iyer	Naxi	5.8e-05	4.02	31.81 +/- 7.91	0.00010293 +/- 0.00002313
Tharu	Iyer	SHK	0.046	1.99	17.37 +/- 8.72	0.00006187 +/- 0.00002281
Tharu	Iyer	Tu	0.029	2.19	28.37 +/- 12.97	0.00008314 +/- 0.00003091
Tharu	Kadar	CDX	4e-07	5.07	41.91 +/- 8.27	0.00007845 +/- 0.00001395
Tharu	Kadar	CHB	1.3e-05	4.37	42.20 +/- 9.66	0.00009477 +/- 0.00002161
Tharu	Kadar	Han	6.5e-07	4.97	42.54 +/- 8.55	0.00009366 +/- 0.00001623
Tharu	Kadar	JPT	3.2e-05	4.16	41.21 +/- 9.92	0.00008641 +/- 0.00001604
Tharu	Kadar	KHV	1.1e-07	5.31	42.98 +/- 8.09	0.00007874 +/- 0.00001170
Tharu	Kadar	Lahu	3.2e-06	4.66	39.56 +/- 8.49	0.00008157 +/- 0.00001439
Tharu	Kadar	Miaozu	3.4e-05	4.14	43.56 +/- 10.51	0.00009287 +/- 0.00001804
Tharu	Kadar	Naxi	7.8e-10	6.15	40.64 +/- 6.61	0.00009902 +/- 0.00001486
Tharu	Kadar	She	0.00036	3.57	40.79 +/- 11.43	0.00009248 +/- 0.00002208
Tharu	Kadar	SHK	0.0012	3.25	36.43 +/- 11.22	0.00008150 +/- 0.00002217
Tharu	Kadar	Tu	7.9e-05	3.95	45.12 +/- 11.43	0.00009369 +/- 0.00002162
Tharu	Khatri	CDX	0.0006	3.43	28.98 +/- 8.44	0.00008276 +/- 0.00002169
Tharu	Khatri	CHB	0.0024	3.03	28.18 +/- 9.30	0.00009120 +/- 0.00002572
Tharu	Khatri	Han	0.0018	3.12	27.05 +/- 8.67	0.00008558 +/- 0.00002351
Tharu	Khatri	JPT	0.0055	2.77	28.70 +/- 10.35	0.00008797 +/- 0.00002666
Tharu	Khatri	KHV	0.0013	3.21	25.75 +/- 8.01	0.00007276 +/- 0.00001942
Tharu	Khatri	Lahu	0.0003	3.62	25.11 +/- 6.94	0.00007399 +/- 0.00001907
Tharu	Khatri	Miaozu	0.00061	3.43	24.53 +/- 7.16	0.00007901 +/- 0.00001841
Tharu	Khatri	Naxi	0.00036	3.57	30.43 +/- 8.53	0.00010019 +/- 0.00002479
Tharu	Khatri	SHK	0.004	2.88	20.87 +/- 7.24	0.00007094 +/- 0.00001920
Tharu	Khatri	Tu	0.0098	2.58	28.10 +/- 10.88	0.00008207 +/- 0.00002764
Tharu	Maratha	CDX	5.7e-06	4.54	32.33 +/- 7.13	0.00007668 +/- 0.00001640
Tharu	Maratha	CHB	0.00014	3.81	31.06 +/- 8.16	0.00008489 +/- 0.00002041
Tharu	Maratha	Han	4.6e-05	4.07	30.30 +/- 7.44	0.00008092 +/- 0.00001749
Tharu	Maratha	JPT	0.00012	3.84	30.36 +/- 7.91	0.00007923 +/- 0.00001725
Tharu	Maratha	KHV	2.4e-05	4.22	29.93 +/- 7.09	0.00006899 +/- 0.00001493
Tharu	Maratha	Lahu	0.00054	3.46	31.57 +/- 7.40	0.00008136 +/- 0.00002350
Tharu	Maratha	Miaozu	1.8e-05	4.29	30.21 +/- 7.04	0.00007996 +/- 0.00001554
Tharu	Maratha	Naxi	2.6e-05	4.21	32.00 +/- 7.39	0.00009226 +/- 0.00002193
Tharu	Maratha	She	0.049	1.96	25.79 +/- 13.12	0.00007022 +/- 0.00002784
Tharu	Maratha	SHK	0.00019	3.74	23.53 +/- 6.30	0.00006567 +/- 0.00001399
Tharu	Maratha	Tu	0.0052	2.79	29.31 +/- 10.50	0.00007237 +/- 0.00002134
Tharu	Pallan	CDX	5.1e-06	4.56	35.25 +/- 7.73	0.00008014 +/- 0.00001467
Tharu	Pallan	CHB	0.0002	3.72	35.64 +/- 9.57	0.00009606 +/- 0.00002348
Tharu	Pallan	Han	1.7e-06	4.79	37.18 +/- 7.76	0.00009883 +/- 0.00001787
Tharu	Pallan	JPT	3.9e-05	4.11	35.25 +/- 8.57	0.00009101 +/- 0.00001734
Tharu	Pallan	KHV	1.4e-05	4.34	35.04 +/- 8.08	0.00007901 +/- 0.00001466
Tharu	Pallan	Lahu	7.8e-05	3.95	34.73 +/- 8.79	0.00008419 +/- 0.00001738
Tharu	Pallan	Miaozu	3.3e-05	4.15	34.71 +/- 8.36	0.00009062 +/- 0.00001748
Tharu	Pallan	Naxi	6.1e-08	5.42	35.03 +/- 6.47	0.00009823 +/- 0.00001633
Tharu	Pallan	She	0.0056	2.77	33.06 +/- 11.94	0.00009046 +/- 0.00002587
Tharu	Pallan	SHK	0.002	3.09	25.30 +/- 8.20	0.00007003 +/- 0.00001786
Tharu	Pallan	Tu	9.8e-05	3.9	36.63 +/- 9.40	0.00009083 +/- 0.00002162
Tharu	W_Bengal_Brh	CDX	5.7e-06	4.54	37.26 +/- 8.21	0.00009146 +/- 0.00001782
Tharu	W_Bengal_Brh	CHB	8.1e-05	3.94	36.33 +/- 9.22	0.00010272 +/- 0.00002344
Tharu	W_Bengal_Brh	Han	1.9e-05	4.28	35.70 +/- 8.35	0.00009778 +/- 0.00001984
Tharu	W_Bengal_Brh	JPT	9.3e-05	3.91	36.33 +/- 9.30	0.00009788 +/- 0.00002121
Tharu	W_Bengal_Brh	KHV	7.7e-05	3.95	34.08 +/- 8.62	0.00008116 +/- 0.00001747
Tharu	W_Bengal_Brh	Lahu	5.3e-06	4.55	35.90 +/- 7.89	0.00009003 +/- 0.00001933
Tharu	W_Bengal_Brh	Miaozu	0.0001	3.88	33.13 +/- 8.53	0.00009175 +/- 0.00001883
Tharu	W_Bengal_Brh	Naxi	1e-07	5.32	36.36 +/- 6.83	0.00010722 +/- 0.00001901
Tharu	W_Bengal_Brh	She	0.019	2.35	32.36 +/- 13.79	0.00009184 +/- 0.00003192
Tharu	W_Bengal_Brh	SHK	0.00029	3.63	27.88 +/- 7.69	0.00007901 +/- 0.00001716
Tharu	W_Bengal_Brh	Tu	4.4e-05	4.09	39.36 +/- 9.63	0.00009980 +/- 0.00002297
Tharu	BEB	CDX	8.7e-06	4.45	35.52 +/- 7.99	0.00006859 +/- 0.00001459
Tharu	BEB	CHB	4.7e-05	4.07	35.30 +/- 8.67	0.00008030 +/- 0.00001811
Tharu	BEB	Han	0.0001	3.88	33.61 +/- 8.66	0.00007392 +/- 0.00001728
Tharu	BEB	JPT	0.00027	3.64	35.31 +/- 9.70	0.00007547 +/- 0.00001792
Tharu	BEB	Lahu	8e-05	3.95	30.95 +/- 7.74	0.00006321 +/- 0.00001602
Tharu	BEB	Miaozu	0.00028	3.63	31.08 +/- 8.55	0.00006859 +/- 0.00001570
Tharu	BEB	Naxi	3e-07	5.13	36.05 +/- 6.82	0.00008637 +/- 0.00001685
Tharu	BEB	She	0.036	2.1	30.65 +/- 14.63	0.00006964 +/- 0.00002813
Tharu	BEB	SHK	0.0019	3.1	25.05 +/- 8.08	0.00005731 +/- 0.00001471
Tharu	BEB	Tu	0.0006	3.43	36.88 +/- 10.75	0.00007516 +/- 0.00002104
Tharu	Brahui	CDX	6e-05	4.01	30.41 +/- 7.58	0.00009782 +/- 0.00002075
Tharu	Brahui	CHB	0.0002	3.72	29.31 +/- 7.88	0.00010427 +/- 0.00002358
Tharu	Brahui	Han	0.0001	3.89	29.26 +/- 7.52	0.00010214 +/- 0.00002186
Tharu	Brahui	JPT	0.00051	3.48	30.62 +/- 8.81	0.00010372 +/- 0.00002422
Tharu	Brahui	KHV	0.00015	3.79	28.40 +/- 7.50	0.00008832 +/- 0.00001928
Tharu	Brahui	Lahu	8.5e-05	3.93	27.69 +/- 7.05	0.00009376 +/- 0.00002261
Tharu	Brahui	Miaozu	1.8e-05	4.28	26.85 +/- 6.27	0.00009650 +/- 0.00001656
Tharu	Brahui	Naxi	1.8e-06	4.78	31.79 +/- 6.66	0.00011794 +/- 0.00002222
Tharu	Brahui	She	0.0074	2.68	25.13 +/- 9.39	0.00009465 +/- 0.00002561
Tharu	Brahui	SHK	9.7e-05	3.9	26.66 +/- 6.84	0.00009495 +/- 0.00001818
Tharu	Brahui	Tu	4.2e-05	4.1	33.25 +/- 8.11	0.00010529 +/- 0.00002254
Tharu	Burusho	CDX	0.011	2.53	23.05 +/- 9.10	0.00005702 +/- 0.00001754
Tharu	Burusho	Han	0.02	2.32	22.28 +/- 9.60	0.00006161 +/- 0.00002062
Tharu	Burusho	JPT	0.021	2.31	23.39 +/- 10.12	0.00006251 +/- 0.00001959
Tharu	Burusho	KHV	0.016	2.41	21.05 +/- 8.73	0.00005146 +/- 0.00001619
Tharu	Burusho	Lahu	0.0038	2.89	22.20 +/- 7.67	0.00005791 +/- 0.00001697
Tharu	Burusho	Miaozu	0.016	2.4	19.36 +/- 8.06	0.00005613 +/- 0.00001598
Tharu	Burusho	Naxi	0.0022	3.06	24.84 +/- 8.13	0.00007059 +/- 0.00001951
Tharu	Burusho	SHK	0.032	2.14	14.35 +/- 6.71	0.00004677 +/- 0.00001450
Tharu	CDX	Drav_Kar	2.9e-05	4.18	32.06 +/- 7.66	0.00007364 +/- 0.00001453
Tharu	CDX	GIH	4.8e-05	4.07	31.76 +/- 7.81	0.00008705 +/- 0.00001882
Tharu	CDX	ITU	0.001	3.28	26.83 +/- 8.18	0.00006564 +/- 0.00001691
Tharu	CDX	Drav_AP	4.4e-05	4.08	34.23 +/- 8.38	0.00008043 +/- 0.00001633
Tharu	CDX	Gond	4.3e-07	5.05	40.52 +/- 8.02	0.00008402 +/- 0.00001581
Tharu	CDX	IE_UTT	1.2e-06	4.86	35.59 +/- 7.32	0.00008495 +/- 0.00001531
Tharu	CDX	Pulliyar	0.00017	3.77	52.50 +/- 11.56	0.00009555 +/- 0.00002537
Tharu	CDX	North_Kannadi	0.00098	3.3	56.19 +/- 13.20	0.00011181 +/- 0.00003392
Tharu	CDX	Pathan	2.3e-05	4.24	27.79 +/- 6.56	0.00008655 +/- 0.00001712
Tharu	CDX	PJL	0.01	2.57	23.28 +/- 9.07	0.00006320 +/- 0.00002008
Tharu	CDX	Sakilli	0.009	2.61	39.61 +/- 12.09	0.00011878 +/- 0.00004548
Tharu	CDX	Sindhi	4.2e-05	4.1	30.50 +/- 7.45	0.00009053 +/- 0.00001951
Tharu	CDX	STU	2.2e-06	4.74	35.02 +/- 7.39	0.00008187 +/- 0.00001509
Tharu	CHA_N_Munda	CHB	0.0094	2.6	51.40 +/- 14.43	0.00008504 +/- 0.00003273
Tharu	CHA_N_Munda	Naxi	0.0024	3.03	49.04 +/- 11.00	0.00009169 +/- 0.00003022
Tharu	CHA_N_Munda	SHK	0.022	2.29	35.71 +/- 15.62	0.00005066 +/- 0.00002186
Tharu	CHA_N_Munda	Tu	0.0047	2.83	54.02 +/- 15.13	0.00008285 +/- 0.00002931
Tharu	CHB	Drav_Kar	0.0025	3.02	31.62 +/- 10.47	0.00008467 +/- 0.00002566
Tharu	CHB	GIH	0.00027	3.64	31.87 +/- 8.75	0.00009958 +/- 0.00002348
Tharu	CHB	ITU	0.0027	3	27.63 +/- 9.22	0.00007810 +/- 0.00002196
Tharu	CHB	Drav_AP	0.00043	3.52	35.86 +/- 10.19	0.00009654 +/- 0.00002477
Tharu	CHB	Gond	0.00011	3.87	40.70 +/- 10.34	0.00009811 +/- 0.00002534
Tharu	CHB	IE_UTT	3.2e-05	4.16	35.64 +/- 8.57	0.00009811 +/- 0.00002119
Tharu	CHB	Pulliyar	0.0011	3.26	45.26 +/- 13.09	0.00009579 +/- 0.00002935
Tharu	CHB	North_Kannadi	0.0025	3.02	48.84 +/- 13.58	0.00010761 +/- 0.00003560
Tharu	CHB	Pathan	0.00028	3.63	28.06 +/- 7.73	0.00009689 +/- 0.00002195
Tharu	CHB	PJL	0.018	2.38	23.33 +/- 9.82	0.00007199 +/- 0.00002405
Tharu	CHB	Sakilli	0.011	2.54	38.07 +/- 13.04	0.00012446 +/- 0.00004893
Tharu	CHB	Sindhi	0.0033	2.94	27.18 +/- 9.24	0.00009136 +/- 0.00002624
Tharu	CHB	STU	5.6e-05	4.03	35.27 +/- 8.76	0.00009543 +/- 0.00002150
Tharu	Drav_Kar	Han	9.5e-05	3.9	32.45 +/- 8.31	0.00008706 +/- 0.00001826
Tharu	Drav_Kar	JPT	0.00025	3.66	32.86 +/- 8.97	0.00008364 +/- 0.00001832
Tharu	Drav_Kar	KHV	2e-05	4.26	32.29 +/- 7.57	0.00007405 +/- 0.00001433
Tharu	Drav_Kar	Lahu	4.8e-05	4.07	30.75 +/- 7.56	0.00007762 +/- 0.00001683
Tharu	Drav_Kar	Miaozu	1.7e-06	4.79	33.18 +/- 6.93	0.00008560 +/- 0.00001419
Tharu	Drav_Kar	Naxi	1.1e-05	4.39	33.47 +/- 7.62	0.00009633 +/- 0.00001888
Tharu	Drav_Kar	She	0.016	2.42	28.81 +/- 11.92	0.00007978 +/- 0.00002459
Tharu	Drav_Kar	SHK	0.0022	3.06	24.68 +/- 8.05	0.00006752 +/- 0.00001916
Tharu	Drav_Kar	Tu	0.0062	2.74	31.54 +/- 11.51	0.00007785 +/- 0.00002370
Tharu	GIH	Han	0.00018	3.74	30.71 +/- 8.20	0.00009322 +/- 0.00002162
Tharu	GIH	JPT	0.00082	3.35	31.92 +/- 9.54	0.00009475 +/- 0.00002313
Tharu	GIH	KHV	0.00034	3.58	29.35 +/- 8.19	0.00007810 +/- 0.00001878
Tharu	GIH	Lahu	0.0002	3.71	27.84 +/- 7.50	0.00007961 +/- 0.00001985
Tharu	GIH	Miaozu	0.00034	3.58	27.88 +/- 7.78	0.00008572 +/- 0.00001951
Tharu	GIH	Naxi	2e-06	4.75	33.20 +/- 6.98	0.00010698 +/- 0.00001980
Tharu	GIH	SHK	0.0027	3	23.46 +/- 7.81	0.00007544 +/- 0.00001911
Tharu	GIH	Tu	0.0018	3.12	32.69 +/- 10.48	0.00009278 +/- 0.00002687
Tharu	Han	ITU	0.0024	3.04	26.19 +/- 8.61	0.00007222 +/- 0.00002044
Tharu	Han	Drav_AP	0.00013	3.84	35.23 +/- 9.18	0.00009291 +/- 0.00002089
Tharu	Han	Gond	1.6e-07	5.24	42.08 +/- 8.03	0.00010112 +/- 0.00001664
Tharu	Han	IE_UTT	8e-06	4.47	34.28 +/- 7.68	0.00009179 +/- 0.00001791
Tharu	Han	Pulliyar	7.8e-05	3.95	47.44 +/- 12.00	0.00010073 +/- 0.00002502
Tharu	Han	North_Kannadi	0.00044	3.51	55.68 +/- 13.03	0.00012759 +/- 0.00003633
Tharu	Han	Pathan	5.1e-05	4.05	26.65 +/- 6.58	0.00009016 +/- 0.00001793
Tharu	Han	PJL	0.012	2.53	22.46 +/- 8.89	0.00006793 +/- 0.00002198
Tharu	Han	Sakilli	0.00083	3.34	39.39 +/- 9.87	0.00012881 +/- 0.00003852
Tharu	Han	Sindhi	5.5e-06	4.54	31.20 +/- 6.87	0.00010314 +/- 0.00001916
Tharu	Han	STU	8.1e-06	4.46	34.65 +/- 7.77	0.00009132 +/- 0.00001818
Tharu	ITU	JPT	0.0037	2.9	28.27 +/- 9.73	0.00007535 +/- 0.00002080
Tharu	ITU	KHV	0.0025	3.02	24.94 +/- 8.26	0.00005990 +/- 0.00001673
Tharu	ITU	Lahu	0.0015	3.17	24.12 +/- 7.62	0.00006264 +/- 0.00001747
Tharu	ITU	Miaozu	0.00089	3.32	24.70 +/- 7.44	0.00006811 +/- 0.00001687
Tharu	ITU	Naxi	0.0002	3.72	28.95 +/- 7.78	0.00008552 +/- 0.00001981
Tharu	ITU	SHK	0.0046	2.84	19.89 +/- 7.01	0.00005937 +/- 0.00001574
Tharu	ITU	Tu	0.011	2.54	26.52 +/- 10.44	0.00006909 +/- 0.00002309
Tharu	JPT	Drav_AP	0.0015	3.18	36.59 +/- 11.51	0.00009345 +/- 0.00002475
Tharu	JPT	Gond	8e-06	4.46	42.58 +/- 9.54	0.00009713 +/- 0.00001843
Tharu	JPT	IE_UTT	5.6e-05	4.03	35.06 +/- 8.71	0.00009125 +/- 0.00001863
Tharu	JPT	Pulliyar	0.00015	3.79	50.22 +/- 13.24	0.00009799 +/- 0.00002586
Tharu	JPT	North_Kannadi	0.0004	3.54	52.07 +/- 13.24	0.00011515 +/- 0.00003252
Tharu	JPT	Pathan	0.00035	3.57	28.70 +/- 8.03	0.00009352 +/- 0.00002063
Tharu	JPT	PJL	0.025	2.24	24.00 +/- 10.72	0.00007021 +/- 0.00002395
Tharu	JPT	Sakilli	0.0017	3.14	37.31 +/- 10.33	0.00011834 +/- 0.00003767
Tharu	JPT	Sindhi	0.00013	3.83	31.63 +/- 8.27	0.00010191 +/- 0.00002147
Tharu	JPT	STU	9.6e-05	3.9	34.80 +/- 8.92	0.00008946 +/- 0.00001891
Tharu	KHV	Drav_AP	0.00019	3.73	32.51 +/- 8.71	0.00007358 +/- 0.00001635
Tharu	KHV	IE_UTT	2e-05	4.27	33.34 +/- 7.81	0.00007722 +/- 0.00001553
Tharu	KHV	Pulliyar	7.7e-05	3.95	50.54 +/- 12.79	0.00008847 +/- 0.00002193
Tharu	KHV	North_Kannadi	0.00038	3.55	62.76 +/- 13.39	0.00013029 +/- 0.00003670
Tharu	KHV	Pathan	5.4e-05	4.04	25.86 +/- 6.41	0.00007748 +/- 0.00001541
Tharu	KHV	PJL	0.012	2.52	21.63 +/- 8.57	0.00005757 +/- 0.00001835
Tharu	KHV	Sakilli	0.0013	3.21	39.13 +/- 9.88	0.00011559 +/- 0.00003595
Tharu	KHV	Sindhi	2.1e-05	4.25	30.00 +/- 7.06	0.00008764 +/- 0.00001705
Tharu	KHV	STU	2.1e-05	4.26	33.02 +/- 7.75	0.00007451 +/- 0.00001532
Tharu	Lahu	Drav_AP	0.00012	3.85	32.13 +/- 8.33	0.00007794 +/- 0.00001770
Tharu	Lahu	Gond	0.0019	3.1	36.17 +/- 11.65	0.00007397 +/- 0.00002059
Tharu	Lahu	IE_UTT	2.9e-05	4.18	31.92 +/- 7.64	0.00007997 +/- 0.00001764
Tharu	Lahu	Pulliyar	0.0055	2.78	55.74 +/- 20.08	0.00011035 +/- 0.00003728
Tharu	Lahu	North_Kannadi	0.0091	2.61	74.31 +/- 19.24	0.00017977 +/- 0.00006891
Tharu	Lahu	Pathan	5.8e-05	4.02	26.05 +/- 6.41	0.00008682 +/- 0.00002159
Tharu	Lahu	PJL	0.0036	2.91	21.92 +/- 7.53	0.00006261 +/- 0.00001905
Tharu	Lahu	Sakilli	0.0076	2.67	46.56 +/- 10.14	0.00015815 +/- 0.00005928
Tharu	Lahu	Sindhi	2.7e-06	4.69	30.16 +/- 6.42	0.00009771 +/- 0.00002007
Tharu	Lahu	STU	3.3e-05	4.15	31.22 +/- 7.52	0.00007764 +/- 0.00001782
Tharu	Drav_AP	Miaozu	0.0008	3.35	34.02 +/- 10.14	0.00008797 +/- 0.00002099
Tharu	Drav_AP	Naxi	8.5e-06	4.45	35.38 +/- 7.95	0.00010240 +/- 0.00002019
Tharu	Drav_AP	She	0.032	2.14	28.85 +/- 13.46	0.00007830 +/- 0.00002816
Tharu	Drav_AP	SHK	0.0011	3.28	27.95 +/- 8.53	0.00007659 +/- 0.00001855
Tharu	Drav_AP	Tu	0.0065	2.72	37.63 +/- 13.82	0.00009390 +/- 0.00003043
Tharu	IE_UTT	Miaozu	3.1e-05	4.16	32.66 +/- 7.85	0.00008769 +/- 0.00001687
Tharu	IE_UTT	Naxi	2.4e-08	5.58	35.92 +/- 6.44	0.00010356 +/- 0.00001718
Tharu	IE_UTT	She	0.031	2.16	29.86 +/- 13.85	0.00008301 +/- 0.00003058
Tharu	IE_UTT	SHK	0.00099	3.29	26.42 +/- 8.02	0.00007404 +/- 0.00001743
Tharu	IE_UTT	Tu	0.00011	3.87	36.41 +/- 9.41	0.00009052 +/- 0.00002129
Tharu	Pulliyar	Miaozu	9e-06	4.44	52.65 +/- 11.86	0.00010337 +/- 0.00002125
Tharu	Pulliyar	Naxi	2.5e-06	4.7	50.04 +/- 10.64	0.00011097 +/- 0.00002310
Tharu	Pulliyar	She	0.0029	2.98	44.20 +/- 14.83	0.00009630 +/- 0.00002923
Tharu	Pulliyar	SHK	0.013	2.49	40.08 +/- 15.84	0.00008010 +/- 0.00003212
Tharu	Pulliyar	Tu	0.00075	3.37	48.70 +/- 13.67	0.00009358 +/- 0.00002775
Tharu	Miaozu	North_Kannadi	0.00036	3.57	57.80 +/- 13.98	0.00013703 +/- 0.00003842
Tharu	Miaozu	Pathan	5.4e-06	4.55	24.82 +/- 5.46	0.00008619 +/- 0.00001317
Tharu	Miaozu	PJL	0.0039	2.88	21.08 +/- 7.31	0.00006476 +/- 0.00001762
Tharu	Miaozu	Sakilli	4e-05	4.11	38.92 +/- 7.05	0.00012810 +/- 0.00003119
Tharu	Miaozu	Sindhi	1e-05	4.41	28.08 +/- 6.36	0.00009494 +/- 0.00001670
Tharu	Miaozu	STU	0.00013	3.83	32.50 +/- 8.48	0.00008505 +/- 0.00001751
Tharu	Naxi	North_Kannadi	0.0011	3.27	55.89 +/- 13.41	0.00014113 +/- 0.00004315
Tharu	Naxi	Pathan	7.4e-06	4.48	28.85 +/- 6.44	0.00010427 +/- 0.00002093
Tharu	Naxi	PJL	0.002	3.09	26.02 +/- 8.42	0.00008151 +/- 0.00002269
Tharu	Naxi	Sakilli	0.0031	2.96	41.30 +/- 10.35	0.00015085 +/- 0.00005093
Tharu	Naxi	Sindhi	7.7e-07	4.94	32.74 +/- 6.62	0.00011430 +/- 0.00002154
Tharu	Naxi	STU	1.2e-07	5.3	35.37 +/- 6.68	0.00010186 +/- 0.00001795
Tharu	North_Kannadi	She	0.00065	3.41	54.05 +/- 15.01	0.00012700 +/- 0.00003725
Tharu	North_Kannadi	Tu	0.0087	2.62	59.17 +/- 18.06	0.00011890 +/- 0.00004535
Tharu	Pathan	She	0.021	2.31	22.11 +/- 9.57	0.00008283 +/- 0.00002472
Tharu	Pathan	SHK	5e-05	4.06	21.76 +/- 5.36	0.00007825 +/- 0.00001315
Tharu	Pathan	Tu	0.0001	3.88	29.44 +/- 7.58	0.00009083 +/- 0.00001880
Tharu	PJL	SHK	0.017	2.38	16.77 +/- 7.03	0.00005525 +/- 0.00001674
Tharu	PJL	Tu	0.027	2.22	23.97 +/- 10.81	0.00006608 +/- 0.00002456
Tharu	Sakilli	She	0.00094	3.31	35.76 +/- 10.56	0.00012130 +/- 0.00003667
Tharu	Sakilli	SHK	0.0044	2.85	30.73 +/- 10.80	0.00009690 +/- 0.00003197
Tharu	Sakilli	Tu	0.00081	3.35	39.19 +/- 10.45	0.00011756 +/- 0.00003512
Tharu	She	Sindhi	0.025	2.23	26.49 +/- 11.86	0.00009400 +/- 0.00003111
Tharu	She	STU	0.026	2.23	29.74 +/- 13.36	0.00008108 +/- 0.00002921
Tharu	Sindhi	SHK	0.013	2.48	21.90 +/- 8.83	0.00007554 +/- 0.00002306
Tharu	Sindhi	Tu	0.00016	3.77	33.77 +/- 8.96	0.00010080 +/- 0.00002276
Tharu	STU	SHK	0.0007	3.39	26.91 +/- 7.94	0.00007410 +/- 0.00001758
Tharu	STU	Tu	6.8e-05	3.98	36.56 +/- 9.18	0.00009021 +/- 0.00002073
TAT	Gond	Naga	0.00097	3.3	8.61 +/- 2.61	0.00002486 +/- 0.00000579
TAT	Gond	SHK	0.0022	3.06	4.37 +/- 1.43	0.00001576 +/- 0.00000307
TAT	Gond	TIB	0.047	1.99	10.34 +/- 5.20	0.00002424 +/- 0.00000732
TAT	Gujrati_Brh	CHB	0.0057	2.76	12.68 +/- 4.59	0.00004406 +/- 0.00000741
TAT	Gujrati_Brh	CHS	0.0052	2.8	12.77 +/- 4.57	0.00004211 +/- 0.00000698
TAT	Gujrati_Brh	Han	0.0084	2.63	14.07 +/- 5.34	0.00004636 +/- 0.00000824
TAT	Gujrati_Brh	Japanese	0.0061	2.74	17.08 +/- 6.23	0.00005170 +/- 0.00001001
TAT	Gujrati_Brh	JPT	0.027	2.22	17.40 +/- 7.85	0.00004800 +/- 0.00001041
TAT	Gujrati_Brh	Naga	3.7e-05	4.13	11.82 +/- 2.86	0.00004685 +/- 0.00000871
TAT	Gujrati_Brh	Miaozu	0.0053	2.79	13.27 +/- 4.76	0.00004888 +/- 0.00000893
TAT	Gujrati_Brh	Naxi	2.6e-05	4.2	13.36 +/- 3.18	0.00004865 +/- 0.00000873
TAT	Gujrati_Brh	She	0.047	1.99	11.68 +/- 5.87	0.00004122 +/- 0.00001171
TAT	Gujrati_Brh	SHK	5e-06	4.57	7.77 +/- 1.70	0.00003464 +/- 0.00000569
TAT	Gujrati_Brh	TIB	0.00045	3.51	15.22 +/- 4.34	0.00005335 +/- 0.00000892
TAT	Gujrati_Brh	Yizu	0.00019	3.73	13.56 +/- 3.64	0.00004960 +/- 0.00000922
TAT	Kadar	Naga	0.015	2.44	11.34 +/- 4.65	0.00003451 +/- 0.00000909
TAT	Kadar	Naxi	0.034	2.12	9.44 +/- 4.44	0.00003079 +/- 0.00001025
TAT	Kadar	SHK	0.0036	2.91	4.80 +/- 1.65	0.00002195 +/- 0.00000452
TAT	Kadar	TIB	0.046	2	10.84 +/- 5.42	0.00003242 +/- 0.00000981
TAT	Kadar	Yizu	0.049	1.97	7.08 +/- 3.60	0.00002613 +/- 0.00000998
TAT	W_Bengal_Brh	CHB	0.0034	2.93	11.19 +/- 3.82	0.00003706 +/- 0.00000793
TAT	W_Bengal_Brh	CHS	0.0016	3.15	11.01 +/- 3.50	0.00003496 +/- 0.00000672
TAT	W_Bengal_Brh	Han	0.0077	2.66	12.19 +/- 4.58	0.00003761 +/- 0.00000858
TAT	W_Bengal_Brh	Naga	1.5e-05	4.33	11.79 +/- 2.72	0.00004193 +/- 0.00000905
TAT	W_Bengal_Brh	Miaozu	0.0051	2.8	12.45 +/- 4.45	0.00004479 +/- 0.00000971
TAT	W_Bengal_Brh	Naxi	8.2e-06	4.46	12.09 +/- 2.71	0.00004194 +/- 0.00000875
TAT	W_Bengal_Brh	She	0.031	2.16	9.86 +/- 4.57	0.00003402 +/- 0.00001036
TAT	W_Bengal_Brh	SHK	6.5e-06	4.51	7.98 +/- 1.77	0.00003076 +/- 0.00000581
TAT	W_Bengal_Brh	TIB	0.00072	3.38	14.26 +/- 4.22	0.00004596 +/- 0.00000918
TAT	W_Bengal_Brh	Yizu	0.0028	2.99	13.79 +/- 4.61	0.00004624 +/- 0.00001115
TAT	Burusho	CHB	0.00016	3.77	9.14 +/- 2.42	0.00003335 +/- 0.00000532
TAT	Burusho	CHS	0.00074	3.38	9.50 +/- 2.82	0.00003274 +/- 0.00000564
TAT	Burusho	Naga	5.6e-07	5	9.56 +/- 1.91	0.00003763 +/- 0.00000594
TAT	Burusho	Miaozu	0.0029	2.98	9.71 +/- 3.26	0.00003738 +/- 0.00000694
TAT	Burusho	Naxi	1.7e-05	4.3	10.80 +/- 2.51	0.00003901 +/- 0.00000723
TAT	Burusho	She	0.039	2.06	8.53 +/- 4.14	0.00003171 +/- 0.00000802
TAT	Burusho	SHK	5.7e-05	4.03	7.55 +/- 1.88	0.00003199 +/- 0.00000484
TAT	Burusho	TIB	0.00039	3.55	12.43 +/- 3.50	0.00004274 +/- 0.00000778
TAT	Burusho	Yizu	9.2e-05	3.91	9.99 +/- 2.55	0.00003640 +/- 0.00000714
TAT	CHB	Drav_Kar	0.028	2.2	8.22 +/- 3.73	0.00002973 +/- 0.00000904
TAT	CHB	Drav_TN	0.0065	2.72	8.96 +/- 3.29	0.00003327 +/- 0.00000697
TAT	CHB	PJL	0.0059	2.75	10.89 +/- 3.95	0.00003689 +/- 0.00000703
TAT	CHB	Sakilli	0.024	2.26	7.12 +/- 3.15	0.00002298 +/- 0.00000601
TAT	CHS	Drav_TN	0.0061	2.74	8.76 +/- 3.19	0.00003121 +/- 0.00000696
TAT	CHS	PJL	0.0089	2.62	10.80 +/- 4.13	0.00003458 +/- 0.00000708
TAT	CHS	Sakilli	0.016	2.41	6.22 +/- 2.58	0.00001941 +/- 0.00000463
TAT	Drav_Kar	Naga	0.00093	3.31	9.11 +/- 2.75	0.00003522 +/- 0.00000830
TAT	Drav_Kar	Naxi	0.036	2.1	12.89 +/- 6.14	0.00004023 +/- 0.00001243
TAT	Drav_Kar	SHK	0.011	2.54	4.67 +/- 1.84	0.00002246 +/- 0.00000610
TAT	Drav_Kar	TIB	0.0097	2.59	13.82 +/- 5.34	0.00004270 +/- 0.00001141
TAT	Drav_Kar	Yizu	0.042	2.03	10.31 +/- 5.07	0.00003676 +/- 0.00001349
TAT	Han	Drav_TN	0.0041	2.87	9.33 +/- 3.25	0.00003308 +/- 0.00000694
TAT	Han	PJL	0.016	2.42	11.93 +/- 4.93	0.00003781 +/- 0.00000817
TAT	Han	Sakilli	0.025	2.24	7.68 +/- 3.43	0.00002313 +/- 0.00000614
TAT	Japanese	PJL	0.0087	2.62	15.86 +/- 6.05	0.00004535 +/- 0.00001001
TAT	Drav_TN	Naga	0.00014	3.81	9.74 +/- 2.55	0.00003860 +/- 0.00000880
TAT	Drav_TN	Miaozu	0.02	2.33	10.22 +/- 4.39	0.00004004 +/- 0.00000972
TAT	Drav_TN	Naxi	0.00048	3.49	9.81 +/- 2.81	0.00003658 +/- 0.00000752
TAT	Drav_TN	SHK	0.0003	3.62	6.02 +/- 1.66	0.00002944 +/- 0.00000564
TAT	Drav_TN	TIB	0.00081	3.35	10.46 +/- 3.12	0.00003889 +/- 0.00000731
TAT	Drav_TN	Yizu	0.0018	3.13	9.25 +/- 2.96	0.00003605 +/- 0.00000926
TAT	Gond	Naxi	0.0012	3.24	12.31 +/- 3.80	0.00003315 +/- 0.00000774
TAT	Gond	Yizu	0.00012	3.84	15.71 +/- 3.92	0.00003932 +/- 0.00001024
TAT	Naga	PJL	0.00012	3.86	10.49 +/- 2.72	0.00004064 +/- 0.00000785
TAT	Naga	Sakilli	0.0012	3.23	9.67 +/- 2.99	0.00002830 +/- 0.00000625
TAT	Miaozu	PJL	0.028	2.19	13.29 +/- 6.06	0.00004659 +/- 0.00001131
TAT	Naxi	PJL	3.8e-05	4.12	12.32 +/- 2.99	0.00004226 +/- 0.00000792
TAT	Naxi	Sakilli	0.00056	3.45	10.25 +/- 2.97	0.00003262 +/- 0.00000657
TAT	PJL	SHK	4.3e-05	4.09	7.10 +/- 1.74	0.00003021 +/- 0.00000534
TAT	PJL	TIB	0.00065	3.41	14.06 +/- 4.12	0.00004716 +/- 0.00000837
TAT	PJL	Yizu	0.0018	3.11	12.97 +/- 4.17	0.00004466 +/- 0.00001026
TAT	Sakilli	SHK	0.002	3.09	5.21 +/- 1.69	0.00002203 +/- 0.00000413
TAT	Sakilli	TIB	0.0044	2.85	10.83 +/- 3.81	0.00003121 +/- 0.00000665
TAT	Sakilli	Yizu	0.02	2.33	8.94 +/- 3.84	0.00002965 +/- 0.00000858
TAS	Balochi	Naga	3.8e-07	5.08	23.34 +/- 4.60	0.00014947 +/- 0.00001866
TAS	Balochi	SRH	0.00079	3.36	16.89 +/- 5.03	0.00010725 +/- 0.00001857
TAS	Balochi	TIB	6.8e-05	3.98	16.63 +/- 4.17	0.00010142 +/- 0.00001502
TAS	Gond	Naga	1.8e-13	7.36	24.34 +/- 3.31	0.00008940 +/- 0.00001172
TAS	Gond	TIB	1.3e-11	6.76	19.33 +/- 2.86	0.00006889 +/- 0.00000860
TAS	Gujrati_Brh	Naga	8e-08	5.37	23.05 +/- 4.29	0.00013587 +/- 0.00001811
TAS	Gujrati_Brh	SRH	4.1e-05	4.1	17.06 +/- 4.16	0.00010146 +/- 0.00001475
TAS	Gujrati_Brh	TIB	3.1e-06	4.67	16.21 +/- 3.47	0.00009436 +/- 0.00001240
TAS	Ho	Naga	8.7e-09	5.75	25.91 +/- 4.50	0.00006530 +/- 0.00001022
TAS	Irula	Naga	1.5e-05	4.33	24.10 +/- 5.56	0.00009377 +/- 0.00001558
TAS	Irula	TIB	9.6e-05	3.9	16.86 +/- 4.32	0.00006816 +/- 0.00001228
TAS	Iyer	Naga	1.1e-06	4.88	22.22 +/- 4.56	0.00012308 +/- 0.00002148
TAS	Iyer	SRH	3e-05	4.17	16.92 +/- 4.05	0.00009317 +/- 0.00001301
TAS	Iyer	TIB	2.4e-06	4.71	15.76 +/- 3.34	0.00008608 +/- 0.00001148
TAS	Kadar	Naga	3.9e-07	5.07	23.23 +/- 4.58	0.00008873 +/- 0.00001500
TAS	Kadar	TIB	1.6e-08	5.65	15.05 +/- 2.66	0.00006200 +/- 0.00000801
TAS	Khatri	Naga	3.8e-07	5.08	24.37 +/- 4.80	0.00014791 +/- 0.00001979
TAS	Khatri	SRH	5.3e-06	4.55	19.15 +/- 4.20	0.00011188 +/- 0.00001400
TAS	Khatri	TIB	1e-07	5.33	18.98 +/- 3.56	0.00010743 +/- 0.00001236
TAS	Maratha	Naga	5.5e-09	5.83	23.56 +/- 4.04	0.00011249 +/- 0.00001547
TAS	Maratha	SRH	0.00016	3.77	17.01 +/- 4.51	0.00008495 +/- 0.00001273
TAS	Maratha	TIB	1.2e-06	4.86	16.70 +/- 3.44	0.00008078 +/- 0.00001037
TAS	Pallan	Naga	1.2e-10	6.43	24.26 +/- 3.77	0.00011600 +/- 0.00001462
TAS	Pallan	SRH	7e-05	3.98	17.73 +/- 4.46	0.00008978 +/- 0.00001430
TAS	Pallan	TIB	7.4e-07	4.95	16.95 +/- 3.42	0.00008210 +/- 0.00001122
TAS	Santal	Naga	7.9e-06	4.47	24.46 +/- 5.47	0.00006478 +/- 0.00001291
TAS	W_Bengal_Brh	Naga	2.6e-09	5.95	25.05 +/- 4.21	0.00012972 +/- 0.00001515
TAS	W_Bengal_Brh	SRH	3.9e-07	5.07	19.46 +/- 3.84	0.00010096 +/- 0.00001207
TAS	W_Bengal_Brh	TIB	2.2e-09	5.98	18.94 +/- 3.16	0.00009401 +/- 0.00000954
TAS	BEB	Naga	2.9e-06	4.68	22.10 +/- 4.72	0.00009146 +/- 0.00001611
TAS	BEB	TIB	1.1e-06	4.87	16.94 +/- 3.48	0.00007098 +/- 0.00000919
TAS	Brahui	Naga	1.2e-06	4.85	23.47 +/- 4.84	0.00014570 +/- 0.00002140
TAS	Brahui	SRH	0.00093	3.31	17.61 +/- 5.32	0.00010965 +/- 0.00001963
TAS	Brahui	TIB	0.00017	3.76	16.46 +/- 4.37	0.00010044 +/- 0.00001660
TAS	Burusho	Naga	0.00013	3.83	22.16 +/- 5.78	0.00010568 +/- 0.00002035
TAS	Burusho	TIB	0.00029	3.62	15.09 +/- 4.17	0.00007129 +/- 0.00001182
TAS	N_Munda	Naga	1.7e-10	6.39	26.16 +/- 4.08	0.00007159 +/- 0.00001121
TAS	Drav_Kar	Naga	1.8e-11	6.72	25.30 +/- 3.77	0.00012110 +/- 0.00001398
TAS	Drav_Kar	SRH	5.3e-05	4.04	19.91 +/- 4.92	0.00009576 +/- 0.00001565
TAS	Drav_Kar	TIB	4.5e-07	5.05	18.95 +/- 3.75	0.00008869 +/- 0.00001249
TAS	Druze	Naga	8.2e-09	5.76	25.62 +/- 4.44	0.00016312 +/- 0.00002230
TAS	Druze	SRH	4.3e-05	4.09	19.69 +/- 4.81	0.00012330 +/- 0.00002112
TAS	Druze	TIB	5.7e-06	4.54	19.34 +/- 4.26	0.00011593 +/- 0.00001810
TAS	GIH	Naga	1.4e-06	4.82	21.44 +/- 4.45	0.00012059 +/- 0.00001933
TAS	GIH	SRH	6.9e-05	3.98	17.37 +/- 4.36	0.00009922 +/- 0.00001527
TAS	GIH	TIB	9.9e-06	4.42	16.48 +/- 3.73	0.00009111 +/- 0.00001298
TAS	ITU	Naga	1.1e-06	4.88	21.22 +/- 4.35	0.00010750 +/- 0.00001820
TAS	ITU	SRH	3.8e-05	4.12	17.20 +/- 4.17	0.00009116 +/- 0.00001323
TAS	ITU	TIB	8.6e-07	4.92	16.50 +/- 3.35	0.00008497 +/- 0.00001105
TAS	Kalash	Naga	3.1e-09	5.93	25.69 +/- 4.33	0.00016203 +/- 0.00001745
TAS	Kalash	SRH	3e-05	4.18	18.32 +/- 4.39	0.00011097 +/- 0.00001530
TAS	Kalash	TIB	2.3e-07	5.17	17.89 +/- 3.46	0.00010650 +/- 0.00001290
TAS	Makrani	Naga	2.3e-07	5.18	24.31 +/- 4.70	0.00015359 +/- 0.00002123
TAS	Makrani	SRH	0.00025	3.66	18.41 +/- 5.02	0.00011510 +/- 0.00002047
TAS	Makrani	TIB	3e-05	4.18	18.36 +/- 4.40	0.00011078 +/- 0.00001781
TAS	Drav_AP	Naga	1.3e-08	5.68	23.73 +/- 4.17	0.00012067 +/- 0.00001582
TAS	Drav_AP	SRH	6.3e-05	4	18.31 +/- 4.58	0.00009175 +/- 0.00001561
TAS	Drav_AP	TIB	3.4e-06	4.64	17.01 +/- 3.66	0.00008330 +/- 0.00001283
TAS	Drav_TN	Naga	1.1e-08	5.71	23.76 +/- 4.16	0.00011883 +/- 0.00001551
TAS	Drav_TN	SRH	6.5e-05	3.99	18.17 +/- 4.55	0.00009564 +/- 0.00001589
TAS	Drav_TN	TIB	3.2e-05	4.16	16.49 +/- 3.97	0.00008357 +/- 0.00001376
TAS	Gond	Naga	4.5e-08	5.47	23.82 +/- 4.35	0.00009957 +/- 0.00001564
TAS	Gond	TIB	2.3e-05	4.24	18.88 +/- 4.46	0.00008001 +/- 0.00001527
TAS	IE_UTT	Naga	2.2e-07	5.18	23.38 +/- 4.51	0.00011550 +/- 0.00001804
TAS	IE_UTT	SRH	1.9e-05	4.27	18.96 +/- 4.44	0.00009580 +/- 0.00001459
TAS	IE_UTT	TIB	2e-07	5.2	18.26 +/- 3.51	0.00008941 +/- 0.00001171
TAS	Naga	Pulliyar	4.8e-07	5.04	18.95 +/- 3.76	0.00008417 +/- 0.00001153
TAS	Naga	North_Kannadi	0.00067	3.4	24.21 +/- 7.12	0.00011121 +/- 0.00002272
TAS	Naga	Pathan	6.8e-06	4.5	23.25 +/- 5.17	0.00013954 +/- 0.00002105
TAS	Naga	PJL	3e-06	4.67	21.40 +/- 4.58	0.00011129 +/- 0.00001866
TAS	Naga	Sakilli	2.5e-06	4.7	21.08 +/- 4.48	0.00010182 +/- 0.00001751
TAS	Naga	Sindhi	8e-08	5.37	22.51 +/- 4.19	0.00013647 +/- 0.00001920
TAS	Naga	STU	4.8e-06	4.57	22.87 +/- 5.00	0.00011138 +/- 0.00002130
TAS	Pulliyar	TIB	0.0011	3.27	12.96 +/- 3.96	0.00005858 +/- 0.00000948
TAS	North_Kannadi	SRH	0.025	2.24	15.91 +/- 7.12	0.00007548 +/- 0.00001718
TAS	North_Kannadi	TIB	0.0008	3.35	16.35 +/- 4.88	0.00007759 +/- 0.00001355
TAS	Pathan	SRH	0.00049	3.49	17.31 +/- 4.96	0.00010437 +/- 0.00001635
TAS	Pathan	TIB	6.5e-05	3.99	17.02 +/- 4.26	0.00009874 +/- 0.00001422
TAS	PJL	SRH	2e-05	4.26	17.99 +/- 4.22	0.00009827 +/- 0.00001429
TAS	PJL	TIB	4e-07	5.07	16.92 +/- 3.34	0.00008940 +/- 0.00001127
TAS	Sakilli	SRH	1.6e-05	4.31	16.97 +/- 3.94	0.00007957 +/- 0.00001050
TAS	Sakilli	TIB	7.1e-07	4.96	15.61 +/- 3.15	0.00007530 +/- 0.00000911
TAS	SRH	Sindhi	2.9e-05	4.18	17.35 +/- 4.15	0.00010438 +/- 0.00001439
TAS	SRH	STU	3.1e-05	4.17	18.56 +/- 4.45	0.00009303 +/- 0.00001490
TAS	Sindhi	TIB	4.1e-07	5.06	16.76 +/- 3.31	0.00009859 +/- 0.00001201
TAS	STU	TIB	1.4e-06	4.83	17.77 +/- 3.68	0.00008594 +/- 0.00001267

## Sheet: Table S4
Table S4. GCA samples typed in the present study for mtDNA HVSI sequence and Y-chromosome STRs and Asian populations included in the reference panels
mtDNA						Y-chromosome
Population	N	Language	Macro Area	Source		Population	N	Language	Macro Area	Source
SRH	32	Tibeto-Burman	Himalayas	Present study		SRH	19	Tibeto-Burman	Himalayas	Present study
Tamang_GCA	37	Tibeto-Burman	Himalayas	Present study		Tamang_GCA	22	Tibeto-Burman	Himalayas	Present study
IAR	23	Indo-Aryan	Himalayas	Present study		IAR	22	Tibeto-Burman	Himalayas	Present study
Sherpa_Nepal	266	Tibeto-Burman	Himalayas	Bhandari 2015		Tamang	45	Tibeto-Burman	Himalayas	Gayden 2010
Sherpa_Tibet	226	Tibeto-Burman	Himalayas	Bhandari 2016		Newar	66	Tibeto-Burman	Himalayas	Gayden 2010
Tamang	45	Tibeto-Burman	Himalayas	Gayden 2013		Kathmandu	77	Indo-Aryan	Himalayas	Gayden2010
Newar	66	Tibeto-Burman	Himalayas	Gayden 2013		Tibet	156	Tibeto-Burman	Himalayas	Gayden 2010
Kathmandu	77	Indo-Aryan	Himalayas	Gayden 2013		Tibetan_Lhasa_a	132	Tibeto-Burman	Himalayas	Yi 2010
Tibetans	156	Tibeto-Burman	Himalayas	Gayden 2013		Tibetan_Lhasa_b	112	Tibeto-Burman	Himalayas	Zhang 2006
Nepalese	235	Non specified	Himalayas	Wang 2012		Taiwanese	200	Sinitic	Northeast Asia	Huang 2008
Yao_Tibetan	41	Tibeto-Burman	Himalayas	Yao 2002a,b		Han Chinese	131	Sinitic	Northeast Asia	Yan 2007
Nakchu_Tibetan	168	Tibeto-Burman	Himalayas	Zhao 2009		Japanese Osaka	131	Altaic	Northeast Asia	Hashiyada 2008
Shigatse_Tibetan	220	Tibeto-Burman	Himalayas	Zhao 2009		Tibetan Qinghai	167	Tibeto-Burman	Northeast Asia	Zhu 2008
Qinghai_Tibetan	86	Tibeto-Burman	Himalayas	Zhao 2009		Bangali	216	Indo-European	South Central Asia	Alam 2010
Yunnan_Tibetan	71	Tibeto-Burman	Himalayas	Zhao 2009		Brahmin Punjab	60	Indo-European	South Central Asia	Yadav 2011
Sichuan_Tibetan	62	Tibeto-Burman	Himalayas	Zhao 2009		Brahmin Rajasthan	58	Indo-European	South Central Asia	Yadav 2011
Gansu_Tibetan	83	Tibeto-Burman	Himalayas	Zhao 2009		Brahmin Himachal Pradesh	61	Indo-European	South Central Asia	Yadav 2011
Mongol	15	Altaic	Northeast Asia	Yao 2002a		Balmiki	62	Indo-European	South Central Asia	Ghosh 2011
Tu	35	Altaic	Northeast Asia	Yao 2002a		Sakaldwipi Brahmin	65	Indo-European	South Central Asia	Ghosh 2011
Yunnan_Han	42	Sinitic	Northeast Asia	Yao 2002b		Kanyakubja Brahmin	78	Indo-European	South Central Asia	Ghosh 2011
Liaoning_Han	50	Sinitic	Northeast Asia	Yao 2002b		Konkanastha Brahmin	71	Indo-European	South Central Asia	Ghosh 2011
Qingdao_Han	49	Sinitic	Northeast Asia	Yao 2002b		Mahadev Koli	64	Indo-European	South Central Asia	Ghosh 2011
Wuhan_Han	42	Sinitic	Northeast Asia	Yao 2002b		Gond	75	Dravidian	South Central Asia	Ghosh 2011
Adi	45	Tibeto-Burman	South Central Asia	Cordaux 2003		Kurumans	67	Dravidian	South Central Asia	Ghosh 2011
Apatani	52	Tibeto-Burman	South Central Asia	Cordaux 2003		Tripuri	65	Tibeto-Burman	South Central Asia	Ghosh 2011
Naga	43	Tibeto-Burman	South Central Asia	Cordaux 2003		Riang	67	Tibeto-Burman	South Central Asia	Ghosh 2011
Nishi	52	Tibeto-Burman	South Central Asia	Cordaux 2003		Munda	68	Austro-Asiatic	South Central Asia	Ghosh 2011
Sikh Punjab	40	Indo-Aryan	South Central Asia	Cordaux 2003		Iyengar	66	Dravidian	South Central Asia	Ghosh 2011
Kashmir	19	Indo-Aryan	South Central Asia	Kivisild 1999
Lobana	62	Indo-Aryan	South Central Asia	Kivisild 2000
Tharu	37	Indo-Aryan	South Central Asia	Kivisild 1999 & Metspalu 2004
Uttar Pradesh	73	Indo-Aryan	South Central Asia	Kivisild 1999
Tipperah	20	Tibeto-Burman	South Central Asia	Roychoudhury 2001
Kanet	37	Tibeto-Burman	South Central Asia	Metspalu 2004
Punjab	109	Indo-Aryan	South Central Asia	Metspalu 2004
Karachi	99	Indo-Aryan	South Central Asia	Quintana-Murci 2004
Taiwanese	66	Sinitic	Southeast Asia	Horai 1996
Thailand	33	Austronesian/Daic	Southeast Asia	Yao 2002a,b
Bai	31	Tibeto-Burman	Southeast Asia	Yao 2002a
Dai	38	Austronesian/Daic	Southeast Asia	Yao 2002a
Lisu	37	Tibeto-Burman	Southeast Asia	Yao 2002a
Nu	30	Tibeto-Burman	Southeast Asia	Yao 2002a
Sali	30	Tibeto-Burman	Southeast Asia	Yao 2002a
Zhuang	83	Austronesian/Daic	Southeast Asia	Yao 2002a
GuangdongHan	71	Sinitic	Southeast Asia	Kivisild 2002
Y_HanGuandong	30	Sinitic	Southeast Asia	Yao 2002b
Persian	82	Indo-Aryan	West Asia	Derenko 2007
Tajiks	44	Indo-Aryan	West Asia	Derenko 2007
Mongolians	47	Altaic	Central Asia	Derenko 2007
Y_HanXinjiang	46	Sinitic	Central Asia	Yao 2002b
Uighur	45	Altaic	Central Asia	Yao 2000

## Sheet: Table S5
Table S5. mtDNA HVSI and Y-chromosome STR haplotypes of the GCA and the Asian reference panel populations. Number of unique haplotypes and Nei's gene diveristy indices are reported for each population
mtDNA HVSI							Y-chromosome STR
Population	N samples	N haplotypes	Gene diversity (H)				Population	N samples	N haplotypes	Gene diversity (H)
IAR	23	21	0.9921 +/- 0.0154				IAR	22	20	0.9913 +/- 0.0165
SRH	32	17	0.8986 +/- 0.0370				SRH	19	13	0.9415 +/- 0.0375
Tamang_GCA	24	18	0.9638 +/- 0.0253				Tamang_GCA	22	17	0.9524 +/- 0.0365
Sherpa_Tibet	226	31	0.8686 +/- 0.0169				Tamang	45	26	0.9495 +/- 0.0176
Sherpa_Nepal	266	41	0.9064 +/- 0.0078				Newar	66	29	0.9399 +/- 0.0157
Tamang	45	26	0.9576 +/- 0.0146				Kathmandu	77	70	0.9969 +/- 0.0029
Newar	66	36	0.9739 +/- 0.0074				Tibet	156	142	0.9988 +/- 0.0009
Kathmandu	77	64	0.9942 +/- 0.0034				Tibetan_Lhasa_a	132	119	0.9984 +/- 0.0012
Tibetans	156	94	0.9875 +/- 0.0033				Tibetan_Lhasa_b	112	107	0.9992 +/- 0.0013
Nakchu_Tibetan	168	100	0.9768 +/- 0.0061				Han Chinese	131	129	0.9998 +/- 0.0010
Shigatse Tibetan	220	128	0.9856 +/- 0.0034				Japanese Osaka	131	125	0.9992 +/- 0.0011
Gansu_Tibetan	83	71	0.9944 +/- 0.0034				Taiwanese	200	185	0.9987 +/- 0.0009
Qinghai_Tibetan	76	62	0.9926 +/- 0.0041				Brahmin Punjab	60	56	0.9977 +/- 0.0035
Sichuan_Tibetan	62	58	0.9979 +/- 0.0034				Brahmin Himachal Pradesh	61	57	0.9973 +/- 0.0038
Yunnan_Tibetan	71	17	0.8491 +/- 0.0235				Brahmin Rajasthan	58	39	0.9607 +/- 0.0152
Nepalese	235	135	0.9914 +/- 0.0016				Bangali	216	211	0.9998 +/- 0.0005
Persian	82	62	0.9871 +/- 0.0054				Tibetan Qinghai	167	162	0.9996 +/- 0.0007
Tajiks	44	39	0.9947 +/- 0.0061				Sakaldwipi Brahmin	65	57	0.9957 +/- 0.0037
Mongolians	47	42	0.9944 +/- 0.0060				Kanyakubja Brahmin	78	71	0.9973 +/- 0.0027
Adi	45	35	0.9818 +/- 0.0107				Konkanastha Brahmin	71	66	0.9976 +/- 0.0030
Apatani	52	28	0.9585 +/- 0.0123				Gond	75	56	0.9917 +/- 0.0036
Naga	43	21	0.9402 +/- 0.0187				Iyengar	66	62	0.9967 +/- 0.0040
Nishi	52	33	0.9766 +/- 0.0085				Kurumans	67	52	0.9860 +/- 0.0068
Sikh Punjab	40	34	0.9910 +/- 0.0080				Tripuri	65	62	0.9986 +/- 0.0030
Taiwanese	66	59	0.9953 +/- 0.0041				Riang	67	53	0.9882 +/- 0.0063
Kashmir	19	14	0.9532 +/- 0.0358				Munda	68	50	0.9842 +/- 0.0074
Lobana	62	36	0.9778 +/- 0.0068				Balmiki	62	33	0.8503 +/- 0.0456
Tharu	37	36	0.9985 +/- 0.0067				Mahadev Koli	64	28	0.9330 +/- 0.0162
Uttar Pradesh	73	60	0.9916 +/- 0.0047
Guangdong Han	71	62	0.9948 +/- 0.0038
Tipperah	20	19	0.9947 +/- 0.0178
Kanet	37	31	0.9880 +/- 0.0100
Punjab	109	84	0.9925 +/- 0.0031
Uighur	45	41	0.9949 +/- 0.0063
Bai	31	29	0.9957 +/- 0.0095
Dai	38	35	0.9943 +/- 0.0082
Lisu	37	20	0.9520 +/- 0.0171
Mongol	15	10	0.9429 +/- 0.0403
Nu	30	9	0.8575 +/- 0.0377
Sali	30	25	0.9885 +/- 0.0114
Yao_Tibetan	41	19	0.9354 +/- 0.0190
Tu	35	29	0.9866 +/- 0.0110
Zhuang	83	65	0.9912 +/- 0.0040
Thai	33	30	0.9943 +/- 0.0090
Wuhan_Han	42	42	1.0000 +/- 0.0052
Liaoning_Han	50	48	0.9984 +/- 0.0044
Yunnan_Han	42	40	0.9965 +/- 0.0067
Qingdao_Han	49	44	0.9949 +/- 0.0056
Xinjiang_Han	46	42	0.9952 +/- 0.0061
Guangdong	30	28	0.9954 +/- 0.0100
Karachi	99	76	0.9922 +/- 0.0032

## Sheet: Table S6
Table S6. mtDNA and Y-chromosome haplogroup frequencies in the three GCA groups
mtDNA	SRH	Tamang_GCA	IAR	Tot.				Y-chromosome	Sherpa	Tamang_GCA	Admixed	Tot.
N. / Haplogroups	34	21	24	79				N. / Haplogroups	15	20	16	51
A	0.206	0.048	0	0.101				C3	0	0.05	0	0.02
A11	0	0.143	0	0.038				H	0.067	0.15	0.188	0.137
C4a1	0	0	0.042	0.013				J2a4	0	0	0.063	0.02
C4a3b	0.206	0	0.042	0.101				O3	0.867	0.75	0.375	0.667
C4c1b	0.029	0	0	0.013				Q	0	0	0.063	0.02
D4m2	0.059	0.048	0	0.038				R1a	0.067	0.05	0.25	0.118
D5a2a1	0.029	0	0.042	0.025				R2	0	0	0.063	0.02
D5a3	0	0.048	0	0.013
F1	0.088	0	0.125	0.076
F1a1	0.088	0	0.125	0.038
F1a'c'f	0	0.048	0	0.013
F1b1c	0	0.048	0.042	0.025
F1c1a1	0	0	0.042	0.013
G1a2	0	0.048	0	0.013
I1d	0	0	0.042	0.013
J	0	0.048	0.042	0.025
L3b1a	0.029	0	0	0.013
L3e1	0	0.048	0.042	0.025
M18	0.029	0	0	0.013
M33a1a	0	0	0.042	0.013
M3d	0	0	0.042	0.013
M6	0.029	0	0.042	0.025
M70	0.029	0	0	0.013
M9a1a	0.147	0.048	0.042	0.089
M9a1a2	0	0	0.083	0.025
M9a1b1	0	0	0.125	0.038
N1a1b1	0	0	0.042	0.013
T2b2b1	0	0.048	0	0.013
U2	0	0.095	0	0.025
U2b1	0	0.19	0	0.051
U7	0	0	0.042	0.013
Z	0.029	0.095	0.083	0.063

## Sheet: Table S7
Table S7. Average length of autosomal haplotype segments shared between individuals belonging to the same population as inferred by CHROMOPAINTER analysis
Population (sample size)	Average length in cM
SHT (22)	4189.3
Paniya (20)	4039.21
Irula (18)	3478.25
Korwa (18)	3322.2
Yakut (23)	3056.98
SRH (13)	3014.96
Birhor (9)	2719.41
Kadar (19)	2337.99
Jamatia (18)	1967.34
Lahu (7)	1878.95
TAS (17)	1831.99
Tharu (17)	1561.09
Manipuri (19)	1389.59
She (10)	1368.6
Santal (20)	1356.59
TIB (30)	1032.59
Ho (18)	949.875
CDX (30)	838.225
JPT (30)	783.775
Hezhen (8)	706.889
Miaozu (10)	703.357
Tripuri (19)	645.885
Dai (10)	528.83
Naga (4)	515.492
Gond (15)	477.706
Iyer (20)	469.536
ITU (30)	427.003
Khatri (17)	420.149
CHS (30)	379.678
Yizu (10)	373.138
Daur (7)	373.055
STU (30)	371.407
PJL (30)	364.312
Pallan (20)	354.627
Burma (19)	339.553
Munda (20)	331.887
CHB (30)	302.876
Naxi (6)	282.781
Gujrati_Brh (20)	259.85
W_Ben_Brh (18)	233.946
Tu (9)	217.217
Xibo (7)	178.653
Tujia (9)	147.613
Mongola (8)	118.956
Uygur (9)	94.2801
Maratha (7)	73.0977

## Sheet: Table S8
Table S8. f4 and D-statistics computed in the form (YRI, CDX; Nagas, Tibetans/Sherpas) to test whether a single common origin between low- and high-altitude Tibeto-Burmans is consistent with available data
f4
PopW	PopX	PopY	PopZ	f4	SD	Z-score
YRI	CDX	Naga	TIB	-0.001484	0.000151	-9.844
YRI	CDX	Naga	SRH	-0.00177	0.000174	-10.17
YRI	CDX	Naga	SHT	-0.001646	0.000176	-9.378
D-statistics
PopW	PopX	PopY	PopZ	Dstat	SD	Z-score
YRI	CDX	Naga	TIB	-0.0112	0.001141	-9.809
YRI	CDX	Naga	SRH	-0.0133	0.001313	-10.148
YRI	CDX	Naga	SHT	-0.0124	0.001327	-9.362
